# Supplementary material for: Monocytes Differentiate to Immune Suppressive Precursors of Metastasis-Associated Macrophages in Mouse Models of Metastatic Breast Cancer
Source: Front Immunol. 2018 Jan 17;8:2004. doi: 10.3389/fimmu.2017.02004 (PMC5776392; doi:10.3389/fimmu.2017.02004)
Supplement: Supplementary file 3 [file Table_1.XLS]

## Sheet: Table S1 page-1
Supplementary Material
Monocytes Differentiate to Immune Suppressive Precursors of Metastasis-
Associated Macrophages
Takanori Kitamura*, Dahlia D. Shenton, Luca Cassetta, Stamatina Fragkogianni, Demi Brownlie,
Yu Kato, Neil Carragher, Jeffrey W. Pollard
* Correspondence: Takanori Kitamura: tkitamur@exseed.ed.ac.uk
A MAMPC/C-MO, logFC > 2.0
Gene_symbol	logFC	adj.P.Val		Gene_symbol	logFC	adj.P.Val		Gene_symbol	logFC	adj.P.Val
Ccl12	8.39882	5.93e-09		Tnfsf9	4.97041	2.43e-11		Gja1	4.01792	1.52e-09
Ptgs2	7.54805	2.1e-10		Cd72	4.94246	4.3e-10		Osm	3.98488	1.04e-09
Il7r	7.53257	1.05e-10		Cxcl11	4.88818	2.31e-09		Tm4sf19	3.96595	9.35e-09
Cxcl3	7.52993	1.17e-09		Cbr2	4.8797	8.66e-10		Etv5	3.95541	8.02e-11
Ccl7	7.07795	3.21e-11		Slamf9	4.82809	2.42e-11		Gm15247	3.95085	1.72e-10
Cxcl2	6.77669	2.26e-10		Nr4a2	4.82784	1.97e-08		Jag1	3.9417	1.13e-09
Spic	6.5394	2.63e-09		Kdr	4.79794	2.39e-11		Ifnb1	3.92852	2.99e-08
Cd36	6.4805	4.3e-11		Ifit1	4.7949	3.16e-10		Abca1	3.921	4.68e-09
Plk2	6.46058	2.33e-11		Sftpc	4.75765	1.19e-10		Slc6a8	3.91908	3.16e-10
Ccl8	6.41271	1.16e-08		Il1a	4.73914	8.05e-11		Gbp2	3.91595	7.36e-10
Il1b	6.39581	3.45e-11		Ppp1r15a	4.73474	6.46e-11		Stab1	3.91308	9.26e-11
Arg1	6.37367	2.39e-11		Basp1	4.73466	8.38e-11		Plekhn1	3.85996	2.32e-09
Pf4	6.35599	1.78e-10		Ifi44	4.68345	6.06e-08		Nr4a1	3.84348	2.11e-10
Ccl3	6.33158	2.53e-10		Tmem171	4.68173	7.2e-11		Dusp5	3.83627	1.01e-09
Irg1	6.32724	7.18e-11		Tlr3	4.67366	1.03e-10		Gbp9	3.83328	5.97e-10
C3ar1	6.30253	1.76e-08		Nfkbie	4.66465	6.63e-10		Fos	3.82053	9.94e-09
Slamf7	6.25116	1.59e-10		Scgb1a1	4.65824	1.02e-07		Cxcl9	3.81792	1.41e-09
Hspa1b	6.24098	3.45e-11		Isg15	4.63143	1.1e-09		Dusp2	3.81465	1.15e-09
Cxcl10	6.23587	3.45e-11		Tnfaip3	4.59836	2.27e-09		Tcf7l2	3.79933	8.76e-08
Rasgef1b	6.15893	2.76e-10		Adam8	4.59768	6.46e-11		Art2a-ps	3.79768	1.73e-09
Emp1	6.1417	2.54e-11		Ecm1	4.58778	1.67e-09		Hpgds	3.78923	5.85e-10
Rgs1	6.13334	7.2e-11		Ier3	4.57228	4.15e-10		Plk3	3.78192	5.73e-10
Ccl4	6.12328	1.46e-10		Ednrb	4.5628	4.27e-09		Rgl1	3.77484	4.99e-08
Spp1	6.12314	2.39e-11		Ccr5	4.55745	2.53e-10		Lrp12	3.75671	6.21e-09
Dab2	6.09367	2.33e-11		Ms4a14	4.55058	2.02e-09		Csrnp1	3.749	2.64e-10
Il10	6.01836	3.81e-09		Mertk	4.54894	8.02e-11		Serpinb2	3.7484	1.39e-10
Ccl2	5.97377	4.01e-10		Ets2	4.51016	1.03e-10		Ly6i	3.73944	1.53e-09
Ifi205	5.96164	8.28e-11		Clec4d	4.4995	9.72e-09		Gpnmb	3.72877	8.08e-11
Slc7a11	5.93536	1.09e-08		Trib1	4.49522	8.28e-11		Apol9b	3.71184	1.3e-08
Scimp	5.88627	2.64e-10		Myo1e	4.45131	1.28e-10		Hilpda	3.70743	2.4e-08
Clec4n	5.79833	1.78e-10		Insl6	4.43994	9.02e-09		Sparc	3.7041	1.03e-10
Ccrl2	5.79288	6.92e-11		Cxcl16	4.43651	4.05e-10		Phf11d	3.69298	8.08e-11
Il6	5.7229	2.39e-11		Cd200r4	4.43019	1.03e-10		Cttnbp2nl	3.68817	5.07e-09
Slc7a8	5.71411	1.58e-10		Nr4a3	4.4276	3.93e-10		Gab1	3.66162	1.1e-09
Mmp13	5.71079	6.53e-11		Itgax	4.42675	2.58e-11		Smox	3.65209	6.32e-10
Mmp14	5.64142	8.28e-11		Mafb	4.42051	4.3e-11		Dusp1	3.64223	7.97e-10
Hspa1a	5.60925	1.47e-10		Timp1	4.41371	2.05e-09		Bcl2a1a	3.64079	3.1e-07
Fosb	5.55018	2.82e-09		Egr2	4.37765	7.98e-10		Lacc1	3.61599	1.33e-08
Folr2	5.52132	3.29e-10		Atf3	4.36859	6.75e-10		Cd69	3.60554	3.29e-09
Pdpn	5.5038	1.23e-08		Mela	4.36057	2.25e-10		P2ry14	3.59216	3.34e-07
Areg	5.33112	6.46e-11		Lgmn	4.32718	4.8e-10		Mx2	3.58072	2.93e-10
Anpep	5.32623	6.63e-10		Igf2bp2	4.30807	9.94e-09		C1qc	3.55737	1.05e-07
Ms4a7	5.32318	2.33e-11		Maf	4.30351	8.08e-11		Abcc3	3.55529	1.02e-09
Egr1	5.30815	8.28e-11		Oasl1	4.29129	5.03e-10		Mmp12	3.53688	4.99e-07
Ccl5	5.30074	2.32e-09		Phf11a	4.28978	7.18e-09		Phlda1	3.53548	1.22e-10
Mgp	5.28848	7.18e-11		Il1rn	4.2881	2.26e-10		Pvr	3.53452	1.13e-09
Creb5	5.22503	4.01e-10		Ctla2b	4.26654	2.64e-08		F7	3.52977	8.57e-11
Iigp1	5.22372	8.04e-08		Flrt3	4.26308	1.17e-09		Arg2	3.5095	3.18e-09
Fabp4	5.18537	7.8e-11		Pparg	4.1958	2.5e-10		Perm1	3.50117	1.58e-09
Cd274	5.15956	3.45e-11		Gbp8	4.16724	7.85e-08		Trim30c	3.48407	1.19e-10
Rsad2	5.149	4.25e-10		Gbp4	4.14932	5.4e-08		Gbp5	3.46178	8.75e-09
Tgm2	5.14695	6.63e-10		Sdc1	4.11431	1.03e-10		AW011738	3.45689	1.92e-09
Mrc1	5.14617	2.64e-10		Havcr2	4.09727	4.85e-10		Nfkbiz	3.4356	2.5e-10
C1qb	5.14106	3.43e-11		C1qa	4.07736	2.24e-08		Nos2	3.43153	1.14e-08
Sdc4	5.11969	2.7e-10		Cxcl1	4.06666	1.56e-10		Gdf15	3.43048	6.81e-07
Pydc3	5.04302	1.11e-06		Atp6v0d2	4.06093	4.92e-09		Rab20	3.41457	3.15e-08
Jun	5.02796	6.21e-09		Snx24	4.04969	8.32e-11		Car13	3.41313	7.3e-08
Ppbp	5.02746	4.87e-09		Slc37a2	4.03755	1.74e-08		Il18	3.41295	2.47e-08
Ctsk	5.02665	2.39e-11		Siglec1	4.03354	1.03e-10		Myof	3.4019	4.71e-10
Cd14	4.98786	4.56e-11		Fmnl2	4.02278	1.07e-09		Peak1	3.39705	2.91e-10
					Page-1/3
																		82.1667
Gm14446	6.19383	2.33e-11
Gm15056	5.40905	4.59e-11
G530011O06Rik	4.7235	1.19e-10
4930430E12Rik	3.96241	1.94e-09
C230073G13Rik	3.60043	2.15e-07
Gm16340	3.49449	1.8e-09
5430435G22Rik	3.39722	2.31e-09
A130040M12Rik	3.38019	6.87e-07
4930503B20Rik	3.25962	3.43e-10
A530040E14Rik	3.16576	6.17e-07
1700016P03Rik	3.12564	2.46e-08
AV051173	3.05658	1.81e-07
Gm6904	3.04096	7.96e-07
I830012O16Rik	2.99526	7.18e-09
Gm19951	2.95286	1.05e-08
AU022793	2.95277	4.51e-07
LOC102631997	2.94844	6.99e-08
Gm11175	2.94717	2.63e-09
Gm4951	2.86644	2.62e-09
A630001O12Rik	2.82903	5.72e-06
Gm20559	2.81714	2.42e-08
Gm14023	2.72312	1.42e-07
A630012P03Rik	2.71006	6.1e-07
BC094916	2.69486	0.000662
Gm10134	2.67448	4.5e-06
1110002J07Rik	2.63328	9.12e-07
9930022D16Rik	2.58502	1.97e-07
Gm11110	2.56019	7.78e-08
Gm12250	2.54184	1.67e-09
4930589L23Rik	2.5265	4.01e-08
1700064E03Rik	2.44518	1.74e-08
4930503L19Rik	2.42251	4.08e-08
AI504432	2.34971	8.18e-08
A230028O05Rik	2.30212	3.36e-07
1700102P08Rik	2.25401	4.28e-06
Gm5547	2.25289	5.14e-06
4930455G09Rik	2.23203	2.78e-07
A530064D06Rik	2.16335	1.8e-08
G630090E17Rik	2.15226	1.51e-06
C230060E24	2.08755	3.61e-08
F730043M19Rik	2.03307	9.67e-07
Ttc39b	1.99542	1.65e-07
4833427F10Rik	1.995	4.58e-07
Carhsp1	1.99028	1.03e-07
Fmn1	1.98638	3.58e-06
Sgk1	1.9836	7.71e-09
Pi4k2a	1.98258	3.99e-09
Ehd1	1.98258	5.54e-09
Vaultrc5	1.98193	0.00154
Mir1957a	1.98177	1.41e-05
Tesk1	1.97486	6.4e-07
Dhx58	1.97474	3.63e-09
Zc3hav1l	1.97423	1.23e-08
Tor3a	1.97223	1.1e-08
Zfp821	1.97166	3.42e-08
B3galnt1	1.9694	1.74e-06
Plin2	1.96776	6.46e-09
Mir27a	1.96342	3.69e-06
Adm	1.9632	1.21e-06
Dpp7	1.96141	2.16e-08
Gm8369	1.96066	1.29e-08
Sod2	1.9586	1.26e-08
Znfx1	1.95677	1.56e-08
Oas1b	1.95336	1.09e-07
Slc22a13b-ps	1.95255	0.00396
Gbp7	1.94923	6.65e-08
9130230L23Rik	1.94849	1.7e-08
AI607873	1.94497	2.59e-08
S1pr1	1.94444	2.01e-06
Cd38	1.94441	1.53e-08
Fpr1	1.93947	1.52e-07
P2ry2	1.93908	2.1e-07
Gm19261	1.93807	3.56e-05
Tlr9	1.93765	6.16e-09
Kcna3	1.93644	3.78e-08
Spred1	1.93215	1.12e-08
Gm614	1.92987	3.78e-08
Serping1	1.92654	5.93e-07
Gdpd1	1.9248	4.03e-08
Bambi-ps1	1.9226	2e-08
Oas3	1.92226	2.4e-08
1700017B05Rik	1.92112	3.9e-09
Mid1	1.92049	1.27e-07
Snord89	1.9204	2.17e-07
Rufy3	1.91794	1.24e-07
P2ry6	1.91775	1.65e-06
Olfr1373	1.9169	9.17e-07
Sde2	1.91277	4.86e-07
AW112010	1.9112	8e-08
Ccr7	1.9093	2.14e-05
Olfr433	1.90841	3.57e-06
A930006K02Rik	1.90076	9.79e-07
Mdm2	1.89882	6.41e-08
Trim30b	1.89425	2.43e-06
Snord37	1.89245	3.16e-06
H2-T24	1.88745	2.26e-08
Car5b	1.88491	3.26e-06
Col1a2	1.88199	2.02e-07
Casp4	1.8756	2.25e-08
Wdr91	1.87295	2.18e-08
Procr	1.87201	2.14e-07
Ltc4s	1.86872	2.66e-08
Tmem140	1.86817	5.26e-07
Serpinh1	1.86792	2.25e-07
Prdm1	1.86706	5.1e-07
Lgals3bp	1.86686	7.59e-09
Olfr331	1.86615	0.00012
Homer1	1.86466	4.93e-07
Fam129b	1.86321	3.1e-07
Sik1	1.86306	1.03e-07
Ndel1	1.85845	1.61e-06
Hist3h2a	1.85228	6.68e-08
Marcks	1.8518	1.8e-08
Xaf1	1.85008	6.84e-08
Trem1	1.84896	3.61e-08
Dse	1.84411	1.74e-07
Aebp1	1.84182	1.24e-05
Tmem189	1.84169	4.63e-07
P2rx7	1.84011	5.93e-09
Gyk	1.83816	1.06e-06
Epsti1	1.83715	4.92e-09
Ccl22	1.83158	1.79e-06
Rapgef2	1.83153	1.21e-07
Clic4	1.82623	1.25e-07
Odc1	1.82411	1.59e-06
Gm5150	1.82353	2.8e-08
Gbp3	1.82095	3.9e-07
Mir1938	1.82034	4.46e-06
Cox7a1	1.81995	1.07e-05
Edn1	1.81943	1.73e-07
Sema4d	1.81371	1.76e-08
Rhov	1.81248	7.66e-08
Irak2	1.81049	1.1e-08
Ube2l6	1.80852	5.05e-08
Cd3g	1.80624	2.61e-05
Cdc42ep2	1.80523	8.09e-07
Sept8	1.80485	8.45e-06
Cdk20	1.80355	7.84e-08
Gm12185	1.80201	8.38e-07
Ssfa2	1.79964	5.59e-08
Cstb	1.79049	1.63e-06
Lyve1	1.78695	4.96e-07
Slc30a1	1.78257	2.83e-08
Kdm6b	1.78103	1.82e-08
Gm15880	1.78095	2.68e-06
Cpeb4	1.7792	1.78e-08
B4galt5	1.77765	6.84e-08
Tlr1	1.77704	6.83e-09
Cd180	1.77368	1.09e-08
Nupr1	1.77359	1.24e-07
Slc12a4	1.77274	8e-08
Spag9	1.77099	6.49e-09
2310022A10Rik	1.76968	8.13e-08
Ergic1	1.76853	1.02e-07
Dennd1a	1.76615	4.73e-08
S1pr2	1.76564	1.84e-08
Fam71a	1.76485	6e-06
Tpcn2	1.76414	8.51e-08
Klf6	1.76043	5.4e-08
Rasa4	1.75978	2.66e-07
Fam26f	1.75902	5.33e-07
Nab2	1.75555	1.16e-08
Zfp36	1.75543	1.96e-08
Itgav	1.75156	1.04e-07
Zfp503	1.75121	7.26e-07
Nek6	1.75095	4.3e-08
Lipa	1.7487	1.49e-08
Gm16325	1.74484	6.99e-08
B3gnt3	1.74191	6.96e-06
Gm17749	1.74064	1.71e-05
Sipa1l1	1.7401	3.33e-08
Tlcd2	1.73694	3.86e-06
Zbtb21	1.73612	1.16e-07
Gpr132	1.73344	3.11e-07
Ttyh2	1.73286	2.35e-06
Mcoln3	1.73205	4.88e-06
Adamtsl4	1.73182	3.11e-06
Kctd4	1.72856	1.3e-07
Klrc1	1.72728	1.47e-05
Ms4a4b	1.72282	1.7e-06
Il27	1.72223	8.46e-08
Dnajb9	1.72164	3.15e-08
Mir24-2	1.72026	3.21e-06
Oas2	1.71845	1.72e-07
Trim69	1.71756	1.68e-05
Ptp4a1	1.71664	6.65e-08
Osgin2	1.71637	1.05e-06
Rnf149	1.71548	1.23e-07
Slc44a1	1.71379	1.64e-07
Igfbp6	1.70932	8.62e-08
Tspan13	1.70808	1.65e-07
Ccdc80	1.70781	2.36e-06
Lair1	1.70737	6.71e-08
Slfn5	1.70672	8.09e-08
Mylip	1.70672	1.65e-07
Gatsl3	1.705	4e-05
Ear1	1.70478	0.00752
Nfkbia	1.70428	6.19e-09
Dhfr	1.70268	3.11e-07
Cxcl13	1.69997	0.000109
Baiap2	1.69929	3.29e-07
Hyal3	1.69804	1.16e-06
Gns	1.69681	5.06e-08
Kif1c	1.69404	5.73e-07
Rbp1	1.69366	1.69e-06
Cyth3	1.69119	1.01e-06
Spire1	1.69101	1.02e-08
Trim25	1.68878	3.84e-08
Itpkb	1.68873	8.46e-08
Slc10a1	1.68732	4.56e-06
Pex13	1.68542	3.91e-07
Msr1	1.68354	1.13e-08
Nabp1	1.68265	9.51e-08
Ifi204	1.68211	2.98e-06
Stap1	1.67844	5.37e-08
Slfn8	1.67644	3.32e-06
Btg1	1.67495	1.53e-06
Rnf150	1.6729	6.12e-06
Gimap4	1.67001	4.86e-05
Runx3	1.66836	1.9e-07
Nfkbid	1.66719	4.56e-07
Slc16a3	1.66631	1.05e-08
Nod1	1.66558	2.43e-06
Slc25a22	1.66546	1.74e-07
Lpp	1.66438	8.6e-07
N4bp1	1.66385	6.02e-08
Bco2	1.66224	1.63e-06
Crem	1.66009	1.98e-06
Tmbim1	1.65929	7.97e-07
Mxra8	1.65849	2.68e-07
Cacna1d	1.65702	3.14e-07
Rnf213	1.65432	1.61e-08
Kctd19	1.65341	3.3e-06
Nlrc5	1.65287	1.29e-06
Irf1	1.65226	1.8e-08
Zswim4	1.65065	1.14e-05
Oas1a	1.65055	1.25e-07
Nfat5	1.64717	9.87e-08
Dagla	1.64564	6.7e-05
Dennd2a	1.64361	4.61e-08
Gm20748	1.64294	3.11e-06
Tmem51	1.64232	6.09e-07
Snord58b	1.63909	5.12e-05
Zufsp	1.63795	8.5e-07
Ripk3	1.63718	8.23e-08
Gm20100	1.63531	1.16e-05
Gm16486	1.63438	5.69e-07
Tmem206	1.63393	4.21e-08
Bst1	1.63224	6.76e-08
Slc40a1	1.62984	1.03e-06
Il2rb	1.62913	3.09e-06
Plod1	1.62851	2.01e-07
Cd2	1.62592	4.99e-06
Slc7a7	1.62329	1.06e-07
Trim21	1.62299	7.97e-07
Chst11	1.6219	1.36e-07
Sestd1	1.62111	8.96e-07
Pid1	1.62079	1.55e-07
Lgals8	1.62024	4.08e-08
Frmd4a	1.62013	7.49e-08
Hexim1	1.61804	2.78e-07
Vat1	1.61678	3.56e-08
Gde1	1.61419	2.58e-08
Polg2	1.61367	1.14e-06
Ifit2	1.61341	7.03e-05
Hif1a	1.61119	1.9e-08
Nt5e	1.60976	5.93e-05
Ifi35	1.60738	6.31e-08
Alcam	1.60678	1.68e-07
Cysltr2	1.60643	1.17e-05
Themis2	1.60602	3.99e-08
1300002E11Rik	1.60443	1.37e-06
Apbb3	1.60439	5.13e-06
A930007I19Rik	1.59895	1.23e-06
Fnbp1l	1.5975	6.65e-08
Ccl24	1.59604	0.000166
Dram2	1.59342	6.27e-08
Pdlim4	1.58979	3.92e-05
Peli1	1.5894	2.45e-07
Ptgs2os2	1.58576	1.52e-07
Fez2	1.58239	8.9e-08
Cav2	1.57913	8.9e-08
Cln8	1.57755	8.12e-07
Bcl6	1.57701	1.54e-08
Gm10693	1.57528	0.000171
C920009B18Rik	1.57456	1.43e-06
Agrn	1.5728	1.54e-07
Adam9	1.5718	5.59e-06
Slc9a4	1.56966	7.86e-07
Endod1	1.56961	3.56e-06
Apobec1	1.569	1.8e-08
Serpinb6b	1.56863	0.000296
Emr1	1.56799	1.51e-07
Etv3	1.56727	1.42e-06
Sepn1	1.56644	8.14e-06
Mndal	1.56576	2.06e-06
Pla2g7	1.56549	1.83e-08
Dync1i2	1.56549	1.94e-08
Gm11709	1.56435	0.00213
Ric1	1.56181	1.42e-06
Ralgps1	1.56156	6.36e-06
Prkch	1.56035	2.64e-07
Rnu3a	1.55974	1.41e-05
Clec4a4	1.55511	2.03e-05
2010013B24Rik	1.55391	7.05e-07
Fam20a	1.55241	3.1e-07
Fcgr2b	1.55166	6.89e-08
Tmem8	1.55161	9.73e-08
Mir221	1.55141	0.000137
Mdfic	1.55028	2.07e-07
Clec4a1	1.54614	3.88e-08
Azin1	1.54276	1.49e-06
Ophn1	1.54242	0.000254
Sgpl1	1.54204	7.07e-08
Ptpn23	1.54192	1.82e-07
Hes1	1.54005	2.81e-06
Fndc3a	1.53619	3.43e-08
Tdrd7	1.53527	4.77e-08
Xcl1	1.5348	4.27e-05
Prokr1	1.5335	1.6e-05
Tec	1.53275	3.78e-07
LOC100041708	1.531	4.33e-05
Spsb2	1.52747	1.51e-05
Pld2	1.52656	8.37e-06
Rnh1	1.52566	2.75e-07
Rhob	1.52526	1.27e-07
Cd163	1.52428	2.54e-07
Dnase1l1	1.52289	5.61e-08
Npc1	1.52095	3.1e-07
Ccl6	1.51862	1.33e-06
Trem2	1.51532	8.12e-07
Stxbp3a	1.51406	1.43e-06
Upk1b	1.50712	4.29e-07
Dhrs9	1.50662	8.14e-07
Dnase1l3	1.50477	6.68e-08
C4b	1.50348	1.46e-06
LOC100041057	1.50179	5.03e-07
Mir3095	1.50039	6.79e-05
Fam49a	1.4986	2.08e-07
Htr2b	1.4986	3.3e-06
Slc35b2	1.4978	2.98e-08
Ctsb	1.49777	4.21e-08
Bend4	1.49716	5.37e-07
2010002M12Rik	1.49701	7.6e-06
Zcchc2	1.49568	3.88e-08
Mir3074-1	1.49542	0.000557
Il23a	1.4939	3.85e-05
Zfand5	1.49291	3.31e-08
Fem1c	1.49248	1.13e-07
Cgnl1	1.49157	1.09e-06
Rilpl2	1.49065	1.57e-06
Dmxl1	1.49039	4.43e-07
Eps8	1.49005	3.62e-08
Iffo2	1.48912	2.39e-06
Apof	1.48907	0.0011
Arhgap12	1.48897	2.64e-07
Gm9530	1.48851	2.16e-06
Snx5	1.48838	6.92e-08
Adora2a	1.48628	8.86e-07
Smim3	1.48485	1.45e-06
Nfil3	1.48425	2.43e-07
Jund	1.48308	1.37e-05
Abl2	1.48247	1.28e-07
Marcksl1	1.47917	5.98e-06
Gm15708	1.47462	1.16e-05
Prelid2	1.47458	0.000115
Dock4	1.47426	8.59e-06
Il10ra	1.47209	1.65e-06
Plaur	1.47144	5.69e-06
Slc25a33	1.47082	4.47e-07
Grina	1.47048	8.24e-07
Fyn	1.46986	1.91e-07
Rrad	1.4695	8.14e-06
Ms4a4a	1.46858	5.4e-08
Neat1	1.46629	1.63e-07
Pde4b	1.46444	1.04e-05
LOC73899	1.46437	1.18e-05
Sirpb1a	1.45744	1.29e-06
Batf2	1.45646	7.3e-06
Pkd1l2	1.45604	9.57e-08
Neo1	1.45594	1.04e-06
Mefv	1.45591	7.28e-08
Tlr7	1.45494	1.71e-06
Uba7	1.45467	2.17e-07
Sbf2	1.45364	4.15e-07
Nceh1	1.45142	1.08e-07
Fbxw17	1.44623	1.33e-06
Zc3h12c	1.44587	2.74e-07
Cish	1.4427	1.94e-05
Htr7	1.44187	8.37e-05
Plet1	1.44129	7.63e-06
Mak	1.441	1.64e-06
Tor1aip2	1.44055	9.76e-08
Hsph1	1.43833	3.05e-07
Arid5b	1.4382	2.12e-07
Irs2	1.4375	2.95e-06
Bhlhe41	1.43717	0.00064
Gm2848	1.43651	1.9e-05
Gnptab	1.43279	5.06e-07
Gm826	1.42941	2.45e-05
Fam96b	1.42824	1.92e-05
Zfp948	1.42671	5.02e-06
Pqlc2	1.42658	9.29e-05
Smpdl3b	1.42466	2.96e-06
Spg20	1.42397	2.84e-06
Sepw1	1.42108	5.1e-08
Ramp3	1.41915	1.82e-05
Kansl1l	1.41903	1.52e-07
Gm10645	1.41873	2.97e-06
Mcfd2	1.41764	3.93e-06
Zfp667	1.41734	4.36e-06
Itsn1	1.41702	1.47e-06
Col6a1	1.41658	6.22e-06
Cxcl5	1.41548	2.74e-05
Camk1	1.41526	8.42e-07
Smcr8	1.4106	1.15e-07
Rab33a	1.41011	1.58e-05
Gprc5b	1.40995	1.25e-05
Cmtm3	1.40851	1.73e-06
Treml4	1.40801	2.48e-07
Gm7609	1.40759	0.000114
Dot1l	1.40721	5.84e-06
Dpep2	1.40496	1.95e-07
Dusp18	1.40485	8.11e-05
Cav1	1.40456	7.31e-05
Ms4a4d	1.40366	4.05e-06
Cd68	1.40364	6.1e-08
Wdfy1	1.40016	8.49e-07
Snord17	1.39856	7.33e-05
Gm20235	1.3979	7.75e-06
Trim30a	1.3978	2.52e-06
Stk38l	1.39507	1.27e-06
Cd84	1.39357	1.31e-07
LOC100038987	1.39291	5.66e-05
Tmem120a	1.39235	1.43e-07
Ptk2	1.3914	1.52e-05
Tnfrsf26	1.39132	2.78e-06
Samd9l	1.39109	2.78e-07
Fam20c	1.38595	0.000462
Gm11974	1.38587	3.06e-06
Inppl1	1.38553	7.13e-07
Ceacam19	1.38526	8.69e-05
Pml	1.38435	1.58e-06
Ap3m2	1.38354	9.72e-07
Agpat4	1.38274	3.34e-05
2810474O19Rik	1.38173	8.76e-08
Bag3	1.38054	1.54e-07
Il15ra	1.37871	8.14e-08
Pnma5	1.37049	0.000248
Egln3	1.36949	1.59e-06
Aldh1a2	1.36942	5.22e-06
Bri3	1.36937	1.21e-05
AI507597	1.36778	4.62e-05
Sntb2	1.366	5.39e-07
Gna13	1.36598	3.98e-08
Adgb	1.36204	4.63e-06
Cdo1	1.36159	2.08e-07
P2ry10	1.36062	2.43e-06
Tpp1	1.35719	1.83e-07
Elk3	1.35396	4.06e-08
Fam134b	1.35237	2.41e-05
Sh2b2	1.35133	6.39e-06
Atp6v1c1	1.35092	4.7e-08
Zfp287	1.34994	3.35e-06
Cd3d	1.34903	0.000325
Erf	1.34808	1.43e-05
Wsb1	1.34722	8.37e-08
Gm19585	1.34582	0.000174
Map1b	1.34473	9.67e-06
Cflar	1.34359	7.8e-08
Slc29a3	1.34281	8.29e-07
BC021614	1.33859	0.00132
Sphk1	1.33732	6.53e-08
E230029C05Rik	1.33514	1.52e-05
Ms4a4c	1.33506	4.47e-06
Ifitm1	1.33324	3.25e-07
Cyth1	1.33096	5.57e-07
Fosl2	1.32967	6.1e-07
4933412E12Rik	1.32964	6.1e-06
Trpv4	1.32712	3.47e-06
Lhfpl2	1.32617	3.09e-05
Sdcbp	1.32562	8.23e-08
Kcnk13	1.32404	4.18e-06
Gm4610	1.32361	0.00337
Cabyr	1.3232	1.13e-05
Pdxk	1.32314	1.17e-05
Zranb3	1.32262	0.000208
Abtb2	1.32133	2.79e-07
Parp9	1.32125	7.07e-08
D8Ertd82e	1.32104	4.13e-05
Arl4c	1.32094	4.17e-07
Dtnbp1	1.32042	1.01e-06
Entpd7	1.32001	2.82e-05
Rhoh	1.3197	1.08e-06
Slc13a3	1.31958	6.16e-07
5930403N24Rik	1.31839	4.55e-07
Loxl3	1.31817	1.66e-05
Cyfip1	1.31533	9.09e-08
Rbms2	1.31521	3.5e-06
Ascc3	1.31477	1.91e-07
Ndfip2	1.31374	1.05e-07
Lmbrd1	1.31269	1.7e-07
Cryab	1.3102	6.94e-05
Bach2os	1.30922	1.77e-05
St3gal6	1.30803	2.8e-06
Fcrl1	1.30586	2.79e-06
Slc38a7	1.3034	9.13e-06
Dnmt3a	1.30333	2.61e-07
Rabep1	1.30328	4.51e-07
Ogfr	1.30233	1.86e-06
Ccnl1	1.30169	1.62e-07
Colec12	1.3009	9.14e-05
Vcpkmt	1.29863	1.25e-05
Lix1l	1.29853	0.000329
Tmem230	1.29835	6.67e-07
Lhx2	1.29799	4.14e-06
Rny1	1.29644	0.0108
Ankrd66	1.29625	2.07e-05
Tmem63b	1.2947	1.67e-06
H2-M3	1.29036	3.2e-06
Rusc2	1.28994	8.13e-08
Rnf34	1.28795	1.38e-06
Slc35f5	1.28762	1.13e-07
Rhbdf2	1.28623	7.6e-07
Abcc1	1.28596	1.43e-06
Thbd	1.28512	5.03e-07
Tlr2	1.2843	9.06e-07
Jdp2	1.28314	1.43e-06
Tmem67	1.28303	2.88e-05
Synj2	1.28	4.08e-06
F11r	1.27945	7.3e-06
Aftph	1.27848	1.24e-07
Efemp1	1.27833	0.000565
Scn1b	1.27789	4.62e-05
Pdcd1lg2	1.27767	0.000173
Pttg1	1.27739	1.04e-06
Hbegf	1.27713	4.77e-06
Tmem104	1.27516	7.65e-07
Il4ra	1.2743	4.2e-06
Nmi	1.27408	1.96e-06
Cebpb	1.27294	1.05e-06
Maged1	1.27069	1.33e-05
Bin1	1.26972	5.35e-07
Atp7a	1.26877	1.02e-06
Gbgt1	1.26863	2.59e-06
Ppp3cc	1.26851	4.32e-06
Tmem86a	1.2654	2.02e-05
Gprc5a	1.26455	5.62e-05
Abcd3	1.26414	1.74e-07
Ciart	1.26414	7.6e-06
Tmem87b	1.26254	4.45e-06
Pyhin1	1.26192	3.84e-06
Napa	1.26066	4.42e-06
Scarf1	1.25893	1.9e-06
Olfr99	1.25807	0.00432
Ccnyl1	1.25709	9.82e-07
Rab19	1.25666	5.72e-05
Osbpl8	1.25613	9.02e-07
Nnat	1.25218	4.22e-05
Cysltr1	1.24747	1.58e-05
Pfkl	1.24732	2.88e-05
Dopey2	1.24629	5.36e-07
Igfbp7	1.24608	3.15e-05
Cpe	1.24505	3.73e-05
Tnip2	1.24491	1.27e-06
Trafd1	1.24473	3.26e-06
Nhlrc3	1.24465	2.89e-06
Prkacb	1.24464	1.67e-06
A530032D15Rik	1.24458	2.04e-07
Dhrs3	1.24425	3.83e-06
Maff	1.24221	0.000446
Alox15	1.24203	3.37e-05
Clcn5	1.24176	3.45e-07
St6gal1	1.23937	6.1e-06
Ago3	1.23881	5.01e-06
Gm19710	1.23736	8.89e-06
Ctsz	1.23652	5.63e-07
Mir142	1.23639	6.79e-05
D930030I03Rik	1.23612	4.72e-05
5430427O19Rik	1.23587	8.11e-06
Nat9	1.23587	4.36e-07
Zc3h12a	1.23233	4.06e-06
Slc39a1	1.23205	3e-06
Dpep3	1.2319	2.89e-06
Pgap1	1.2315	1.03e-07
Ndrg1	1.22828	1.29e-07
Filip1l	1.22686	1.02e-06
Blvra	1.22685	8.89e-07
Ppp1r10	1.22541	6.09e-06
Igf1	1.22474	6.88e-06
Tubb2a	1.22445	1.4e-06
Ccr1	1.22388	1.94e-06
Hmox2	1.22297	3.44e-07
Slfn9	1.22286	3.22e-05
Stxbp3b	1.22245	5.63e-05
Hspa2	1.22198	1.12e-05
A630033H20Rik	1.22173	5.87e-07
Cd8a	1.22162	0.00015
St6galnac4	1.22124	4.7e-06
Samd11	1.21986	5.07e-07
1110007C09Rik	1.21643	1.04e-06
Trp53bp2	1.21627	2.12e-06
Plekho2	1.21602	0.000152
Zbtb4	1.21587	0.00044
Gm10382	1.21522	4.64e-07
Tmem82	1.2113	3.12e-05
Spaca6	1.21096	2.07e-06
Spred3	1.21046	0.000438
Pde8a	1.21037	2.11e-07
Ist1	1.20949	7.93e-07
Amdhd2	1.20939	5.3e-06
Ift43	1.2084	1.59e-06
Cwc25	1.2083	8.06e-05
Eea1	1.20757	1.82e-06
Calml4	1.20679	2.4e-05
Mfhas1	1.20345	8.08e-06
Vipas39	1.20128	2.3e-07
Acvr2a	1.19956	2.04e-06
Rhox2d	1.199	0.00208
Gba	1.19565	2.08e-07
Slc6a6	1.19464	1.5e-06
Mbnl2	1.19446	6.94e-07
Snx33	1.1943	3.84e-06
Gorab	1.19375	9.38e-05
Ccdc173	1.19347	0.000138
Snx6	1.19267	3.38e-07
Pnrc1	1.19207	6.39e-07
Tpst1	1.18889	9.02e-07
P2ry12	1.18855	5.13e-05
Lpin2	1.18845	7.96e-07
Slc48a1	1.18691	8.81e-06
Rnf114	1.1863	2.32e-06
LOC101056093	1.18626	0.000168
Rnf103	1.18384	1.07e-05
Eogt	1.18375	0.000211
Dennd4c	1.18365	9.67e-06
Ldlrap1	1.18343	4.04e-06
Nfxl1	1.18335	2.93e-07
Rbm47	1.18229	2.1e-07
Gm2382	1.18221	8.82e-06
Gm9199	1.18146	1.98e-06
Klk1b11	1.18121	4e-05
Acsl4	1.18115	8.05e-07
Vps37b	1.18035	1.74e-05
Cltc	1.18008	1.36e-06
Angptl4	1.17941	1.44e-06
Rbpj	1.17928	5.9e-07
Blcap	1.17819	2.53e-05
Lrrc16a	1.17807	2.71e-05
Lamb1	1.17692	1.93e-06
Efhd2	1.17689	1.62e-07
Slc43a2	1.17623	4.82e-05
Srgap2	1.17608	7.79e-07
Dclre1c	1.17551	2.06e-06
Lpar1	1.17439	4.67e-07
Arhgap18	1.17358	2.83e-07
Taf7	1.17352	5.61e-06
Cept1	1.17273	9.7e-07
3110043O21Rik	1.17254	5.13e-05
Pvrl4	1.17244	9.94e-06
Ssh1	1.17216	7.83e-06
Hspb1	1.16888	5.26e-05
2210408F21Rik	1.16544	0.000702
Tlr8	1.16311	8.3e-07
Vmp1	1.16248	9.44e-06
Fam213b	1.16208	3.6e-06
Tnnc1	1.16164	6.82e-05
Kpna4	1.16164	7.81e-07
Smad7	1.16164	3.03e-06
Gpt2	1.1612	0.000907
Setdb2	1.1606	3.73e-07
Mir18	1.15967	0.000438
Rhox2g	1.15903	0.00109
Zeb2os	1.15789	1.54e-06
Tmem184b	1.15538	5.12e-06
Txnrd1	1.15202	1.22e-05
Abhd12	1.15144	8.85e-07
Dusp10	1.15076	0.000119
Kcnn4	1.1505	3.87e-05
Naglu	1.15044	2.14e-05
Cacul1	1.15014	2.13e-07
Clcn7	1.14957	8.06e-06
Uap1l1	1.14934	3.75e-07
Dusp6	1.14774	2.77e-06
Gaa	1.14674	5.67e-07
Wnk1	1.14653	3.41e-07
Gatsl2	1.14616	5.93e-05
Gm19279	1.14576	4.74e-05
Rnf135	1.14555	2.75e-06
Ubap1	1.14531	3.21e-07
Kcnrg	1.1444	5.71e-05
Snord47	1.14287	0.000303
Evl	1.14211	5.33e-07
Stat1	1.14108	2.84e-06
Chka	1.14044	5.86e-06
Necap1	1.14022	5.4e-06
Adra2b	1.13907	1.71e-05
Samd4b	1.13885	8.46e-07
Asb13	1.13815	0.000316
Arl3	1.13667	6.33e-06
Aff1	1.13663	5.34e-07
Papd7	1.1342	2.64e-06
Camta2	1.13351	7.39e-07
1700001P01Rik	1.13327	0.000176
Ezr	1.13045	7.15e-07
Gm2427	1.12991	0.00053
LOC100038947	1.12866	9.22e-05
Prdx6	1.12751	3.59e-06
Morn4	1.12624	0.00031
Best1	1.12172	8.38e-06
Stam2	1.12171	4.61e-07
Tpm1	1.12029	1.09e-05
Adck1	1.11966	0.00012
Isy1	1.11769	2.42e-06
Lmbrd2	1.11735	3.6e-06
Trim13	1.11595	0.000148
Ifitm5	1.1157	0.000216
Ctsd	1.115	4.11e-07
Slpi	1.1145	5.39e-07
Capg	1.11412	1.96e-06
Slamf6	1.11339	1.18e-05
Mcl1	1.11211	4.14e-07
Pgap2	1.1119	5.93e-06
Slc38a6	1.11155	5.2e-05
Mkl2	1.10958	3.5e-06
Steap3	1.1094	2.47e-05
Gnaq	1.10927	1.76e-05
Dusp3	1.10908	2.89e-06
Mir20a	1.10894	0.00187
Gsn	1.10873	1.19e-06
Spred2	1.10817	3.73e-05
F630040K05Rik	1.10811	0.000261
Proscos	1.10725	4.3e-05
Malat1	1.10676	6.71e-07
Stk40	1.10652	6.15e-07
Tm4sf1	1.10473	1.46e-06
Cnp	1.10401	7.35e-06
Stk17b	1.10327	6.57e-07
Tmem219	1.10165	1.08e-06
Pcf11	1.10137	1.67e-06
Slc36a3	1.10023	0.000278
Gas2l1	1.0995	0.000315
Parp3	1.0984	2.34e-06
LOC100503923	1.09832	0.000243
Neurl3	1.09756	9.48e-06
Olfr1274-ps	1.09665	9.21e-05
Sprr1a	1.09604	2.74e-05
Tmem65	1.09518	1.45e-06
Sipa1l2	1.09231	6.37e-06
Slc11a2	1.09216	7.25e-06
Rgs16	1.09207	0.000278
C130026I21Rik	1.09162	6.04e-05
Lrp4	1.09133	1.85e-06
Ctsw	1.09058	0.000828
Rftn1	1.09044	0.000132
Midn	1.09013	2.13e-06
Gpc3	1.08987	0.00018
Plekhm3	1.08929	3.32e-07
Ppfibp1	1.08769	9.28e-06
Sesn2	1.08579	1.49e-05
Atp6v1h	1.08567	1.21e-06
Gm20186	1.08442	0.000169
Iqsec2	1.08439	8.32e-06
Map2k3os	1.08383	0.0003
Plcxd2	1.08352	0.00055
Sra1	1.08252	8.96e-06
1700012B09Rik	1.08183	0.000154
Ifnar1	1.08179	1.19e-06
Snx2	1.08144	8.29e-07
Nfkbib	1.08046	1.3e-06
Fap	1.0789	0.00041
P2ry13	1.07857	3.04e-06
Cnn3	1.07784	0.000288
Vwa5a	1.0775	9.88e-07
H2-Q5	1.0772	3.24e-06
Glrx	1.0771	6.19e-07
Cald1	1.07656	3.48e-05
Rab11a	1.07629	9.17e-07
Ticam1	1.07553	6.67e-06
Wsb2	1.0741	3.07e-06
Sh3bp2	1.07307	3.62e-06
Mitd1	1.07221	2.64e-06
4930403O15Rik	1.07122	0.000223
Tlr4	1.07077	2.84e-05
Nod2	1.07008	1.16e-05
Plgrkt	1.06887	3.62e-06
Pxdn	1.06827	6.54e-06
H2-Bl	1.06718	0.000361
Lif	1.06414	3.26e-06
Tbc1d10a	1.0628	1.73e-05
Tecpr1	1.06261	0.000249
Als2	1.06175	7.37e-07
Plekhg2	1.06081	0.000399
Flcn	1.0592	6.81e-05
Rala	1.0583	6.28e-06
Fpgt	1.05823	2.41e-05
4930594C11Rik	1.05805	0.000801
4930404N11Rik	1.05688	1.6e-05
Tank	1.05629	8.15e-07
Ppic	1.05596	3.49e-05
Arhgap25	1.0559	2.98e-06
Parp11	1.05544	3.96e-06
Mt1	1.05532	0.000136
Thap2	1.05477	7.01e-05
Pde1b	1.05432	3.91e-06
Exoc6b	1.05394	7.07e-06
Fhod1	1.05349	3.43e-05
Rap2b	1.0521	8.01e-06
Clec2d	1.05156	7.6e-06
Tap1	1.05112	7.38e-06
Gm20310	1.05069	0.00114
Cd3e	1.05055	0.000198
Jup	1.05043	0.000556
Rab11fip1	1.04987	0.000109
Dtx2	1.04941	3.31e-06
2310001H17Rik	1.04853	0.000212
Tpi1	1.04785	2.21e-06
Sirt2	1.04716	1.45e-06
Tes	1.04612	7.26e-06
Ly9	1.04542	2.01e-06
Tns3	1.04286	2.57e-06
Gpr162	1.04243	0.00111
Mpp5	1.04223	6.21e-06
Tlr13	1.04161	7.45e-07
Ptgis	1.04116	2.59e-06
Gabarapl1	1.04054	1.45e-05
Plekhg4	1.04016	0.000533
4933433H22Rik	1.03989	0.000159
BC147527	1.03885	1.92e-05
Mir3091	1.03866	0.00315
Phxr1	1.03669	7.15e-05
Nt5dc2	1.03657	1.03e-06
1500012F01Rik	1.03657	0.000316
Slc35f6	1.03617	2.26e-05
Ube2q2	1.0358	1.71e-06
Ephx3	1.03561	0.000189
Gm11634	1.03559	8.58e-05
Fmo2	1.03516	0.000531
Hax1	1.0345	1.71e-06
Ier2	1.03449	4.81e-05
Map3k8	1.03428	2e-05
Tram2	1.03374	2.18e-05
Clk1	1.03298	1.27e-06
F630111L10Rik	1.03207	7.1e-05
Tbk1	1.03192	8.54e-07
Brox	1.03134	1.09e-06
4933416M07Rik	1.03091	8.43e-06
4933426M11Rik	1.03075	1.16e-05
Btbd19	1.03006	2.73e-05
Snora75	1.02997	0.00166
Nid1	1.02991	2.2e-05
Ace	1.02894	1.47e-05
Apol9a	1.02787	3.84e-06
H2-K2	1.02743	0.000596
Tjp1	1.02585	5.73e-05
Prss2	1.02572	0.000994
Nt5dc3	1.02396	3.96e-05
Tubb3	1.02376	0.000451
Stx3	1.02196	1.3e-05
Polk	1.02117	1.01e-05
Ceacam16	1.0207	4.77e-05
Slc31a1	1.02033	1.67e-06
1810013L24Rik	1.01953	1.75e-06
Aspa	1.01904	0.000345
Stard3	1.01854	7.15e-06
Arf2	1.01844	0.000215
Pofut2	1.01747	9.16e-06
Noxred1	1.01664	4.81e-05
Saraf	1.01454	4.35e-06
Gimap6	1.0128	0.000321
Fam220a	1.01254	0.000199
Krt8	1.01173	0.000304
Dck	1.0114	1.45e-05
Eya4	1.01112	0.00062
Ubc	1.01068	5.04e-06
Tjp2	1.01065	0.000549
Jarid2	1.01029	3.07e-06
Tarm1	1.01023	4.42e-07
Ctso	1.00858	9.95e-06
Swt1	1.00825	6.32e-05
Snord52	1.00823	0.00231
2310031A07Rik	1.00811	2.79e-06
Msln	1.00786	1.02e-05
Cd93	1.00754	7.05e-06
Scd1	1.00518	0.002
Pim1	1.00384	1.05e-05
Lilrb4	1.00378	4.74e-07
Lrp1	1.00338	5.11e-06
Fndc3b	1.00324	1.3e-05
1810011O10Rik	1.00219	0.0033
Zswim6	1.00175	1.74e-05
Nfe2l3	1.00112	7.5e-05
Cd44	0.999892	3.08e-06
Klf2	0.999481	9.67e-06
Gtsf1	0.998292	0.000138
Tigit	0.998181	0.0112
Clec4a3	0.997865	1.31e-06
Gm9875	0.99706	2.16e-05
Itpkc	0.996813	0.000361
Fam83f	0.991844	1.16e-05
A730081D07Rik	0.991582	6.8e-05
Sct	0.989782	0.000583
Gm11696	0.988613	0.000374
Hrc	0.98858	5.69e-06
Gm8234	0.986783	0.00367
Fth1	0.986567	5.06e-07
Nuak2	0.985156	5.02e-05
Hdac5	0.985155	2.45e-06
Nmrk1	0.984045	8.82e-05
Tbc1d1	0.983771	1.94e-05
Jmy	0.983592	3.93e-06
Cyp4v3	0.982838	2.47e-05
Itga9	0.982076	5.81e-05
Katna1	0.980379	3.96e-06
Slc16a10	0.980305	1.04e-06
Nlrp1c-ps	0.980038	0.0135
Trip10	0.979549	2.33e-06
Pgpep1	0.979344	6.95e-05
Hs1bp3	0.978213	8.74e-05
Aff4	0.978148	8.19e-07
Slc23a3	0.977968	0.000401
Retnla	0.977911	0.000149
Scpep1	0.976315	2.28e-05
Mapk6	0.976211	0.000114
Rab13	0.975439	0.000325
Snx20	0.9747	3.16e-05
Myo1c	0.97454	4.14e-06
Trim26	0.974531	1.85e-05
Pxk	0.974089	8.92e-07
Glt8d1	0.973766	0.000174
Ucp1	0.97265	0.000188
Ell	0.972546	3.97e-05
Ptk2b	0.972541	1.8e-05
Emp2	0.972321	0.00834
Dock7	0.97222	1.1e-06
Gm19450	0.971575	0.000231
Rassf1	0.971554	2.86e-05
Ptges3l	0.970365	2.03e-05
Zc3hav1	0.968441	4.85e-06
Pdlim7	0.968413	4.47e-05
Pnp	0.967125	4.29e-05
Lsr	0.9671	1.92e-06
Baiap2l1	0.966967	6.17e-05
Cd59a	0.964654	0.00153
Ankrd55	0.963982	7.95e-06
Tnfsf8	0.963222	0.000121
A530099J19Rik	0.96289	8.84e-05
Avpi1	0.962869	3.9e-05
Plekhb2	0.962816	0.000388
Phlpp1	0.962395	3.54e-05
Eaf1	0.961948	3.01e-06
Thy1	0.961231	8.99e-06
Cbr1	0.959567	0.000241
Kras	0.958786	1.23e-05
Ankrd50	0.958696	8.19e-06
Mmp3	0.956017	0.000262
Mr1	0.95546	0.000148
Fabp7	0.95483	4.94e-05
Rnd2	0.954627	0.000111
March8	0.954284	0.000226
Per1	0.953058	1.56e-06
Rcbtb2	0.951208	0.000413
Fbn1	0.950981	5.3e-05
Dos	0.950605	2.53e-05
Reep3	0.950208	3.28e-06
Ubtd1	0.9496	0.000419
Syn1	0.948535	1.74e-05
Mafk	0.9483	3.33e-05
Hspb11	0.948187	8.01e-06
Mfsd11	0.946773	0.00011
Slc37a3	0.946231	8.26e-05
Ghdc	0.945923	8.56e-05
Etnk1	0.945328	2.25e-06
Zfp758	0.944075	0.0113
Rnd1	0.944023	0.000586
Urah	0.943903	0.000725
Krt19	0.943789	0.00012
Tex264	0.943723	1.72e-05
Tgfbr2	0.943394	0.000113
Gclc	0.942874	3.36e-06
Me1	0.942865	0.00214
Gngt2	0.942647	1.29e-05
Snora41	0.942425	0.000202
Ms4a6b	0.941923	2.43e-06
Nenf	0.941718	0.00174
Trp53inp2	0.940518	7.08e-05
Coro2a	0.940462	9.67e-06
Stx4a	0.940279	3.3e-06
Mthfs	0.938172	0.000413
Tapbp	0.93752	0.000235
Lst1	0.934808	1.54e-05
Tcf4	0.932864	1.09e-05
Hspa5	0.93273	3.21e-06
Adam33	0.931861	4.78e-05
Mir505	0.931459	0.0269
Atf6	0.928167	6.12e-06
Klhl8	0.928106	1.58e-05
Tfap2a	0.927735	2.13e-06
Htra4	0.927344	0.000348
Gm10752	0.927051	0.00121
Tor1aip1	0.926853	1.4e-06
Clip1	0.925232	6.28e-05
Gpalpp1	0.925219	1.26e-05
Adnp2	0.925161	3.68e-05
Chd2	0.92476	1.3e-06
Oraov1	0.923876	1.82e-05
1700071M16Rik	0.923282	0.000423
Pip4k2c	0.922701	7.58e-05
Casp1	0.922463	3.73e-06
Ddr2	0.922432	0.000124
Fbxl5	0.922211	1.37e-05
Cltb	0.920686	6.84e-06
Clcn6	0.919951	0.000511
Pgf	0.919356	0.000962
Pla2g4a	0.91888	8.56e-06
BC049352	0.917873	1.09e-05
Osr1	0.916592	0.000247
H2-Q10	0.915923	0.00402
Lfng	0.915787	6.63e-06
Prrg2	0.915619	0.000632
Plekho1	0.91496	4.3e-06
Col3a1	0.914478	0.00346
Ncoa3	0.91415	1.69e-05
Fzd5	0.913351	0.000277
Cyr61	0.912575	8.08e-05
St3gal1	0.912568	1.33e-06
Crtap	0.912565	2.63e-05
BC031181	0.912229	8.36e-05
1700099I09Rik	0.912089	0.00631
Stxbp1	0.911583	6.18e-05
Mir1195	0.911324	4.56e-06
Prdx1	0.909419	8.37e-05
Aplnr	0.909192	0.00155
Brd2	0.909189	1.92e-06
Ap1b1	0.909083	1.23e-05
Nxpe5	0.908982	4.43e-05
2210414B05Rik	0.908982	0.00235
Irf2	0.907562	3.84e-06
2200002D01Rik	0.905234	0.000952
Trim43c	0.905185	0.000179
Dvl2	0.904852	8.83e-05
Zmiz1os1	0.904802	0.000408
B630005N14Rik	0.904393	2.12e-05
Gsap	0.904223	4.64e-05
Gm10091	0.903632	2.03e-05
Arhgef12	0.902813	6.98e-05
Gnpda1	0.902579	0.00113
Gm20236	0.901945	1.12e-05
Ehd4	0.901593	3.15e-06
Wdr44	0.901427	0.000646
Tmeff1	0.900988	0.000349
Jak2	0.900512	3.31e-06
Pde3b	0.900214	1.56e-05
Rec114	0.900136	0.000171
Txk	0.899316	0.000167
Cdc42ep4	0.898811	3.38e-05
Kdm3a	0.898109	5.91e-06
4930533B01Rik	0.895827	0.00541
Cd9	0.894956	4.75e-06
Arf4	0.893281	1.8e-06
Slc8a1	0.891957	8.52e-06
Zfand3	0.891679	1.8e-06
Dgkz	0.891615	1.43e-05
Mapk8ip3	0.889301	6.58e-05
Mfsd12	0.888455	0.000272
Flnb	0.888231	1.04e-05
Lxn	0.887754	1.13e-05
Atp1b3	0.887669	5.91e-06
Slc46a3	0.887534	2.45e-05
Plxnb2	0.887363	1.58e-05
Slc39a12	0.885809	0.0019
Slco3a1	0.88531	8.7e-06
B430306N03Rik	0.88395	1.05e-05
Arl8a	0.882652	9.49e-06
Bcl2a1c	0.882048	0.00477
F3	0.881558	2.55e-05
3110002H16Rik	0.880545	2.76e-05
Alkbh7	0.879995	0.000439
Tcirg1	0.879827	3.72e-06
Tm2d1	0.879538	6.64e-05
Rel	0.879103	2.58e-06
LOC102634561	0.879012	0.000235
Slc12a7	0.878964	0.000622
Cln3	0.878512	2.59e-06
Plod2	0.878116	0.000384
Cd109	0.877821	0.000581
Csf2rb2	0.877382	1.18e-05
Pcgf5	0.87528	0.000112
Mir17	0.874569	0.000118
Gm19897	0.874213	0.000114
Mllt6	0.873944	1.42e-05
Mocs2	0.873735	2.62e-05
Nab1	0.873453	5.33e-05
Gpr137b-ps	0.873156	0.000614
Snapc1	0.872921	2.53e-05
Plekhm1	0.871908	1.03e-05
Chd7	0.871599	2.56e-06
Cd48	0.871267	1.38e-05
Eng	0.87093	0.00329
Oas1h	0.870307	0.00488
Slc25a43	0.869919	7.16e-05
Fbxo30	0.869911	0.002
Tbc1d23	0.86946	6.24e-06
Eif2ak2	0.868072	0.00108
F9	0.867619	0.000202
Acvrl1	0.867551	0.000158
Atp2b1	0.867401	4.92e-06
Lilra5	0.867396	1.81e-05
Htatip2	0.867057	1.5e-05
Usp6nl	0.866832	4.15e-06
Trak1	0.866093	2.32e-05
Trim8	0.865666	1.5e-05
Zfp292	0.865178	3.94e-05
Ctnnd2	0.863325	0.000183
Anapc10	0.863055	0.00222
Osbpl11	0.862579	4.64e-05
4930487H11Rik	0.86195	0.000123
Galnt6os	0.86194	0.000216
Pwwp2b	0.861337	0.000804
Piwil2	0.860957	0.000227
Irf2bpl	0.859396	2.61e-05
Fam214b	0.859339	4.75e-05
Rnu3b4	0.858045	0.000446
Ptms	0.85779	6.11e-06
Asl	0.85756	1.83e-05
Gm17359	0.85741	0.00386
Med11	0.85705	4.52e-05
Aqp9	0.856884	0.000192
Prss23os	0.856705	0.000646
Prrg4	0.85643	0.000349
Mir219a-1	0.856377	5.8e-05
Stard6	0.856347	0.00177
Furin	0.856131	1.09e-05
Cdk18	0.856102	0.000237
Gm10621	0.855961	0.00121
Rhox5	0.854777	0.000579
Tmem251	0.853739	4.04e-05
Acss1	0.853275	0.000691
Cd8b1	0.853249	0.000265
Syngr1	0.852679	3.33e-05
Nufip1	0.851418	6.24e-06
Nrp1	0.850948	3.02e-06
Nfe2l1	0.850761	2.39e-06
Pafah1b3	0.849892	0.000336
Gfpt1	0.848973	2.66e-05
4930486L24Rik	0.848736	0.000237
Hck	0.848573	1.42e-05
Myo10	0.848065	0.00151
Sowahc	0.848064	5.08e-05
Fam162a	0.847835	0.000185
Parvb	0.847183	1.08e-05
Fhdc1	0.847118	0.000256
Olfr733	0.847075	0.0183
Gm364	0.847051	0.000306
Prm1	0.845857	0.000147
Crim1	0.845615	0.0047
Mapre3	0.845286	3.12e-05
Serpinb9	0.843188	0.0139
Gm20199	0.842229	0.000101
Lyrm1	0.842009	6.46e-06
Snx30	0.840641	2.92e-06
Bax	0.840128	6.25e-06
Map3k12	0.839883	0.000304
Xylt2	0.83972	7.1e-06
Chd3	0.839061	0.00019
Arl5c	0.83902	0.000122
Olfr1396	0.838953	0.00219
Phf23	0.838176	4.91e-05
Micall1	0.836921	0.00113
Ccser2	0.836537	7.45e-05
Cd22	0.836347	0.000302
Tfip11	0.83578	5.05e-05
Mmp10	0.835102	0.000138
Pgrmc1	0.834914	0.000211
Lphn2	0.834626	0.000325
Mfsd7b	0.833693	1.01e-05
Gas5	0.833029	0.000477
Nfatc2	0.832966	2.93e-05
Nckap1	0.832946	0.000277
Slc25a28	0.832368	1.95e-05
Scamp5	0.830707	0.00011
Lag3	0.830498	0.00489
Sorbs3	0.829881	0.000392
Sppl2a	0.829382	4.85e-06
Prkx	0.829381	1.35e-05
Casc4	0.829284	0.000492
Ltbp1	0.828796	8.82e-05
Cd151	0.828416	0.0001
Mlkl	0.827852	2.25e-05
5330426P16Rik	0.827112	0.00114
Dapk1	0.826953	0.000233
Misp	0.826811	0.0032
Nfib	0.826617	3.71e-05
St18	0.826518	0.000638
B230325K18Rik	0.826338	0.00302
Sftpa1	0.825962	0.00049
Rab5a	0.825714	0.000321
Tspan31	0.825493	2.13e-05
Casp8	0.825465	3.09e-06
Cep170	0.825022	2.88e-05
Selm	0.825008	8.39e-06
Gnb4	0.824815	0.000801
Arap1	0.824461	2.64e-05
AW549877	0.824064	3.49e-05
Pcyt1a	0.823586	0.000141
Fyb	0.823436	4.21e-06
Pianp	0.822861	0.0138
Eepd1	0.822514	4.02e-05
Fbxo11	0.822172	5.47e-06
Zdhhc14	0.822104	3.76e-05
Usb1	0.821368	0.000165
Sgms1	0.821367	4.67e-05
Gas8	0.820815	6.91e-05
Ccdc23	0.820786	1.24e-05
Kif1b	0.82072	6.58e-05
Gimap8	0.820515	0.00566
Hook2	0.820279	0.00434
Trim34a	0.819553	0.000148
Plekha2	0.819311	5.88e-06
Pla2g16	0.81912	0.000113
Capn2	0.818686	1.59e-05
Picalm	0.818597	6e-06
Snx12	0.817765	0.000115
5430437J10Rik	0.816432	0.000523
Hspa8	0.816013	4.31e-06
Slc45a4	0.814981	4.55e-05
Tldc2	0.814639	9.05e-05
Dgke	0.814102	0.00755
Ankfy1	0.814035	2.24e-05
Gls	0.813834	3.31e-05
Ston2	0.813352	0.00107
Pdk1	0.813233	1.27e-05
Arfgap3	0.812964	0.00199
Mybpc3	0.812793	0.00239
Ak4	0.81272	0.00137
Sft2d1	0.811827	0.00029
Chmp1b	0.811531	7.65e-06
Ccdc59	0.811486	0.000625
Bahd1	0.810943	0.000323
Ppp1r18os	0.810677	7.11e-05
Atp6v1f	0.809521	4.78e-05
Prss46	0.809438	0.00246
B430305J03Rik	0.809079	8.31e-05
Prph	0.809076	0.00134
Phf13	0.808433	0.00025
Gm9817	0.808266	5.13e-05
Srrd	0.807939	5.13e-05
Camk2d	0.807902	3.81e-05
Tlk2	0.807268	1.8e-05
Nptn	0.807175	3.67e-06
Nfe2l2	0.807091	8.63e-06
Slfn1	0.80698	4.31e-06
Cdh1	0.805965	0.00121
2900060B14Rik	0.805226	0.000231
Lgals9	0.804403	1.08e-05
Idua	0.803285	7.06e-05
Chst1	0.803249	0.000721
D5Ertd579e	0.803023	0.000124
Zfp677	0.802896	0.00523
Chmp4b	0.802661	5.88e-05
Fstl1	0.802653	0.000205
Nus1	0.80151	0.000142
Plbd2	0.801285	0.000149
Ranbp2	0.80054	4.9e-05
Tnfsf4	0.800403	0.00739
Synj1	0.800054	1.66e-05
Tusc2	0.799466	5.59e-05
Enc1	0.798605	0.00192
Slc9a3r1	0.797124	1.37e-05
Apool	0.796112	0.000511
Fam50a	0.795779	5.05e-06
Ifi27l2a	0.795703	5.25e-05
Specc1l	0.79483	1.42e-05
Crybb1	0.79474	7.16e-05
Agfg1	0.794591	8.07e-06
Mex3d	0.794392	0.00145
Tgfbr1	0.794377	3.78e-05
Kif1a	0.794153	8.78e-05
Efnb2	0.793202	0.00338
Dkk2	0.793058	0.00243
Mgrn1	0.79262	4.35e-06
Tceb1	0.790966	0.00135
Cox6a2	0.790928	0.0138
Jmjd1c	0.790859	1.99e-05
Zfyve16	0.790091	4.94e-05
Gbp11	0.789614	0.019
Jade3	0.789277	0.000492
Mir3109	0.788932	0.000151
Olfr1494	0.788561	0.0112
Vezt	0.788533	0.000561
Arhgef10l	0.787812	0.00056
Prrx1	0.787016	0.00562
4833419F23Rik	0.786907	0.00168
Lrig1	0.785914	0.000312
Ctss	0.785427	5.74e-06
BC028528	0.783651	5.59e-05
Rps17	0.783352	0.00143
0610043K17Rik	0.782148	0.0032
Rragc	0.781924	0.000171
Adamtsl5	0.781759	0.00147
Ppm1k	0.781515	3.76e-05
Pecam1	0.780575	0.000217
Mir344d-2	0.779316	0.000964
Ddhd1	0.779133	5.95e-06
Cd300lf	0.779008	0.000274
Tob2	0.778611	0.000211
Gm4832	0.778475	0.00212
C2	0.778396	0.000339
Gcnt2	0.778138	1.19e-05
Scyl2	0.777442	7.77e-06
1700058P15Rik	0.775416	0.000264
Gm16892	0.774592	8.08e-05
Asah2	0.774278	0.000625
Chst14	0.773921	0.000477
Unc93a	0.773717	0.00228
Tnfrsf9	0.773571	0.000549
D17Wsu92e	0.773497	1.22e-05
Adam17	0.772229	1.56e-05
Adar	0.771516	2.83e-05
9430097D07Rik	0.771431	0.000686
Mgat5	0.770068	1.23e-05
Zfp583	0.769678	0.00217
Ptger4	0.769552	0.000555
Smad3	0.769263	0.00019
Alkbh5	0.769059	0.0003
Tnfrsf1b	0.769026	1.59e-05
Wbp5	0.768296	0.000176
Sh3glb1	0.768045	5.83e-06
Epas1	0.767915	0.00213
C5ar2	0.767709	4.14e-05
Gm8995	0.766754	7.72e-05
Stx12	0.766566	0.00198
Trp53cor1	0.766492	0.000625
Snap29	0.765716	6.07e-05
Fgfr1	0.764606	0.00221
Gm20337	0.764559	0.00368
Cep170b	0.763857	3.38e-05
Med29	0.76345	0.000221
Dnmt3aos	0.763281	0.00181
Snx18	0.7628	4.47e-06
BC021767	0.762558	0.0161
Trim6	0.762512	0.00117
Ywhag	0.761667	0.000353
Fbxo39	0.761321	0.00152
Batf3	0.761128	0.00453
Rnf31	0.76106	6.7e-05
Ccl9	0.760511	6.07e-06
Slc15a2	0.759507	0.000612
Dennd6b	0.758993	0.00102
Fbxo32	0.758533	0.000928
Eno2	0.758311	0.000595
Fam219a	0.758021	0.000287
Simc1	0.757714	0.000688
Rab22a	0.757423	0.00168
Gm10104	0.757259	0.00442
4931406P16Rik	0.757158	8.49e-05
Glmp	0.755399	4.23e-05
Aida	0.755397	8.68e-05
Tubg2	0.755242	0.0422
Tex14	0.755202	6.74e-06
Zfp36l2	0.754343	1.22e-05
Efemp2	0.753732	0.00497
Srgn	0.753724	8.58e-05
Ptprn	0.753592	0.00275
Ppme1	0.753362	0.000421
Fam188a	0.753352	4.32e-05
Senp5	0.753092	0.000234
Gm12689	0.752161	0.000312
Pepd	0.751741	1.88e-05
Gm5936	0.75145	0.00882
Olfr9	0.750606	2.38e-05
Gm10941	0.750325	0.0176
Hmga2-ps1	0.750234	3.81e-05
Gm807	0.749458	0.000284
Gjb2	0.748133	0.000447
Adam30	0.74763	0.000624
Mir29a	0.747404	0.00129
Serinc1	0.746607	4.82e-05
Lrrc42	0.746351	0.00249
Rngtt	0.746314	1.72e-05
Gpx8	0.74613	0.0066
Cped1	0.746076	0.000545
Tep1	0.745863	3.04e-05
Fas	0.74486	0.000404
Luzp1	0.744629	0.000225
Gm19345	0.742718	0.00239
Ctsc	0.74203	1.39e-05
Atf4	0.741836	1.74e-05
Ppp4r2	0.741628	1.06e-05
Hnrnph2	0.741557	0.00036
Bambi	0.740836	0.000584
Tra2a	0.739958	5.79e-05
Abi1	0.739917	3.73e-05
Ubb	0.739785	0.00113
Tpm4	0.739351	0.00012
Tmem37	0.739126	0.000226
Rptoros	0.738315	0.00139
Rsrp1	0.738305	1.1e-05
4833418N02Rik	0.738115	4.67e-05
Cttn	0.736851	0.00114
Cd4	0.735795	0.000368
Irf9	0.735309	0.000148
Rsph9	0.735211	0.00108
Slc30a4	0.734788	4.94e-05
Pla2g15	0.734658	1.55e-05
Gm10872	0.734222	0.00256
Gclm	0.73401	2.45e-05
Dpy19l3	0.734005	0.000901
Sh3bgrl2	0.733969	0.00436
Arl4d	0.733882	0.00954
Gna12	0.7338	0.000841
Mir483	0.733638	0.00257
Fam198b	0.733021	0.00492
Lmo7	0.732211	0.00525
Tatdn2	0.731824	0.000291
Disp1	0.73158	0.000984
Apoe	0.731382	1.06e-05
Trim72	0.729957	2.66e-05
Arhgap5	0.729561	0.00114
Sh3pxd2a	0.728488	2.7e-05
Itgam	0.728173	2.59e-05
Npc2	0.727856	2.44e-05
Fam105a	0.727708	5.63e-05
Sema7a	0.727631	0.000989
BC106175	0.72723	0.0069
Itk	0.726988	0.000501
Snx1	0.726606	7.47e-06
Lipn	0.725753	0.000252
Tax1bp1	0.725162	8.14e-06
Emc9	0.724355	0.00129
Cryba1	0.724291	0.000902
Slc15a4	0.723585	0.000192
Ubash3b	0.722879	6.97e-05
AI413582	0.722691	0.000316
Lemd2	0.722403	0.00127
Vav3	0.721813	9.43e-06
Fbxo6	0.721082	1.08e-05
Cyb5a	0.720882	0.000291
Grasp	0.720565	0.00179
Cd96	0.718751	0.00069
4930599N23Rik	0.71835	0.00263
Cxcl15	0.717283	0.000405
Ctnnd1	0.717025	0.000759
Rbbp6	0.716215	4.94e-05
March5	0.71618	3.79e-05
Tbxas1	0.716128	0.000183
Ttc39c	0.715443	1.92e-05
Bloc1s6os	0.715264	0.00325
Polb	0.714661	0.000383
Tle4	0.714509	0.000651
Mif4gd	0.713487	0.00017
Vgf	0.71305	0.00565
Myd88	0.712087	2.11e-05
Bbs10	0.710786	0.00432
Slc7a15	0.710529	0.000213
Cd53	0.709899	1.08e-05
4930432J09Rik	0.709802	0.00344
Gm16445	0.709519	0.00169
Hdc	0.709505	0.000396
Pcolce2	0.709189	0.000426
Jag2	0.708994	0.00199
4931428F04Rik	0.708626	0.000835
Sat1	0.708158	5.3e-05
4933407I18Rik	0.707931	0.00415
BC005537	0.707535	1.97e-05
Arl4a	0.707475	0.000139
Cdk17	0.707235	5.13e-05
4933432I03Rik	0.70704	0.000482
Nes	0.706674	0.000142
Lsm10	0.706478	0.00277
Rtn2	0.706422	0.000859
A730011C13Rik	0.706412	0.00202
Trav9d-3	0.706307	0.00158
Scgb1b20	0.706137	0.000219
Rnf13	0.705227	9.99e-05
Fbxw7	0.705074	0.000194
Sfmbt1	0.704959	1.83e-05
Fads3	0.704474	0.00943
Tsc22d3	0.703283	0.000408
1700011E24Rik	0.703247	0.000536
Dip2a	0.703104	0.000443
Psen2	0.702777	7.89e-05
Ggct	0.70266	0.0001
Ccdc71l	0.702056	0.000193
Mir3088	0.701524	0.000734
Lrrc3	0.700827	0.00116
Insig1	0.700669	0.000505
Bmp1	0.700371	0.00404
Nmnat1	0.700363	0.0204
Snord83b	0.700052	0.00968
Samd8	0.700044	3.31e-05
Arih2	0.699947	0.000116
Tdgf1	0.699737	0.000379
5031414D18Rik	0.69921	0.000106
Slfn5os	0.698438	0.0188
Mef2d	0.698281	4.93e-05
Ccdc109b	0.697953	1.52e-05
Stac2	0.697749	0.000666
Gm7710	0.697269	0.00298
4930444E06Rik	0.696895	0.000525
Tcp11l1	0.696742	0.000125
Atxn1	0.695008	0.00902
Sec24d	0.694863	5.08e-05
Lincpint	0.694766	0.0132
Zcchc14	0.694706	3.72e-05
Snx3	0.694702	5.93e-05
Ints6	0.694221	0.000145
Tnfaip1	0.694036	0.00588
Gm15127	0.693474	0.0105
Gpr85	0.693178	0.00124
Ghitm	0.692738	3.05e-05
Depdc7	0.692021	0.00824
Gm19451	0.691803	0.000235
Tmem198b	0.691191	8.35e-05
Chpt1	0.691139	0.000305
Met	0.690851	3.42e-05
Atp6v1d	0.690651	5.99e-05
Pi4k2b	0.690028	7.47e-05
Gpatch3	0.689633	0.00195
Rmrp	0.688681	0.0397
Gpr55	0.688638	6.8e-05
2510009E07Rik	0.688149	0.000789
Crlf2	0.688135	0.00039
Rtfdc1	0.687919	6.1e-05
Map2k3	0.687674	7.06e-05
Il13ra1	0.686831	2.41e-05
Nisch	0.686719	2.41e-05
Acot13	0.686386	9.97e-05
Piezo1	0.686354	2.05e-05
Rtn4	0.686313	2.96e-05
Mir1970	0.686198	0.0155
Slco2a1	0.685832	0.000258
Mink1	0.685669	0.000494
Decr2	0.6847	0.000998
Grn	0.684114	4.76e-05
Syap1	0.683889	7.34e-05
Krt18	0.683703	0.000679
Tnp2	0.68311	0.0438
Tfe3	0.683079	5.28e-05
Atg4c	0.682536	8.74e-05
Mpp1	0.68246	1.56e-05
Kctd6	0.682029	0.00308
Pdgfc	0.68171	0.000215
Lasp1	0.681033	3.46e-05
Msantd4	0.680942	0.00025
Ndfip1	0.680759	3.66e-05
Nedd4l	0.680274	0.000924
Rptor	0.680116	0.000281
Zc3h12d	0.67995	0.000451
A730098P11Rik	0.679281	0.00195
Pik3c2a	0.67889	8.57e-05
Nr3c1	0.678758	1.77e-05
Praf2	0.678668	6.3e-05
Parp4	0.678459	9.48e-05
Kcnn3	0.678399	0.00715
Gm17455	0.678299	0.0252
Tmem128	0.677976	0.00169
Slc26a2	0.677549	0.000471
Flnc	0.676749	0.000834
Dcxr	0.676413	0.00287
Atg13	0.676209	0.000134
Nbeal1	0.676205	0.000732
Parva	0.675603	0.000173
Ensa	0.674716	7.72e-05
Armcx3	0.673919	0.00046
Afg3l2	0.673326	4.76e-05
Slc39a10	0.672767	0.000246
Pvrl2	0.672481	0.0186
Tet2	0.672335	2.63e-05
Atp6v0a1	0.670963	0.001
Tigd2	0.67094	0.00113
Fhad1	0.670714	0.00208
Clu	0.67029	0.00126
Sh2d2a	0.670161	0.000416
Gm19412	0.669199	0.00217
Gpm6a	0.669077	0.000812
Arl13b	0.668712	0.000446
Igsf8	0.668379	0.000734
Spin2-ps1	0.668241	0.0163
Ptdss2	0.668095	0.0232
Slc26a11	0.667348	0.00113
AI427809	0.666834	0.000431
Mcoln1	0.666456	5.88e-05
Serpinc1	0.666242	0.0121
Zcchc6	0.666015	2.4e-05
Akr1a1	0.665847	6.44e-05
A030001D20Rik	0.6648	0.00296
Kcnk6	0.664753	0.000116
Rhou	0.664685	0.000217
Stard3nl	0.664579	5.07e-05
Nexn	0.664336	0.000874
Ggn	0.664289	0.000781
Gpr157	0.663988	0.000396
Pramef8	0.663967	4.62e-05
Enox2	0.663935	0.000113
Gm13157	0.663918	0.00607
Letm2	0.663393	0.00923
Mdk	0.663253	0.00262
Lamtor3	0.662513	2.43e-05
Jmjd6	0.662097	0.000161
Hspb7	0.662055	0.000336
Rab3gap2	0.661802	4.91e-05
Hap1	0.661543	0.0151
Tmprss2	0.661144	0.00436
Sulf1	0.660996	0.000227
Upk3b	0.660596	0.000328
Gtpbp8	0.660311	5.38e-05
Vtcn1	0.659885	5.99e-05
Zfp281	0.659329	0.000321
Rab2b	0.659203	0.00559
Tmem159	0.658452	0.00888
Sgta	0.658289	0.001
Olfr1014	0.658162	0.0009
Gm9047	0.658058	0.0175
1700094D03Rik	0.657832	0.0163
Gm4285	0.657478	0.00653
Sh3bgrl	0.657329	6.31e-05
Wdtc1	0.657241	3.21e-05
Angpt2	0.657241	0.00257
Ptrh1	0.657066	0.0219
Creg2	0.656845	0.00187
Trcg1	0.656278	0.0105
Ggta1	0.656197	0.000225
Tapbpl	0.65607	0.000245
Atp6v0c	0.656001	2.26e-05
Zdhhc18	0.655513	0.000111
Hspb8	0.654985	0.00048
Gm20740	0.654942	0.0031
Ltbp3	0.654262	0.036
Dppa4	0.653979	0.0237
Tmed5	0.652434	0.00011
Gm19510	0.652058	0.00581
Anxa5	0.651743	9e-05
Prrt1	0.650621	0.00457
Raph1	0.650537	0.000263
Olfr222	0.649397	0.00153
Cd63	0.649303	0.00012
Sbno2	0.64901	6.48e-05
Dag1	0.648993	0.00404
Neu1	0.648987	0.000134
Szrd1	0.648548	0.00177
Ralgapa2	0.647825	0.00216
Trmt61b	0.647326	8.59e-05
Lat	0.64705	0.0221
Megf8	0.645652	0.000818
Psd	0.645345	0.000268
Gm7008	0.64524	0.00151
Zfp467	0.645034	0.000751
Siglech	0.64476	0.015
Cnnm2	0.643242	0.00176
2310043M15Rik	0.643065	0.000115
Map7d1	0.642662	2.55e-05
Gm3470	0.642178	0.00382
Lef1	0.641697	0.00168
Inpp5j	0.640969	6e-05
Calcrl	0.640822	0.000195
Trav7d-4	0.640339	0.00229
Cass4	0.640195	0.0189
Ttc1	0.638595	8.98e-05
Ehd2	0.637848	0.000559
Cerk	0.637592	0.00439
Gm13999	0.637117	0.0268
Zfp429	0.636354	0.0281
Cd59b	0.6363	0.00766
Nup98	0.635723	0.000161
Bcl2l2	0.635642	0.00174
Rxra	0.635396	3.79e-05
Smg1	0.635227	2.84e-05
Arhgap22	0.635144	0.000457
Podn	0.634492	0.000694
Dnajb1	0.63384	0.000286
Fam84b	0.633627	0.00756
Fbxl22	0.633087	0.000147
Gpr133	0.632988	0.014
Shisa5	0.632515	3.21e-05
Angptl7	0.632244	0.00974
Hn1	0.631673	9.46e-05
Il22ra1	0.630833	0.00663
Aga	0.630825	0.00117
Ppp1r9b	0.630799	0.000535
F2r	0.63026	0.0112
Secisbp2l	0.629983	4.45e-05
Lysmd3	0.629838	0.000374
C130040N14Rik	0.62976	0.00468
March9	0.629391	0.0113
Fbxo28	0.628203	0.000177
Dennd1c	0.627963	0.00208
6430531B16Rik	0.627386	5.11e-05
Ddt	0.627374	0.00146
Lrch1	0.627219	0.000156
Zc2hc1a	0.627125	0.00097
Sesn3	0.627078	0.00564
Pcdhb8	0.626996	0.0309
Rpph1	0.626645	0.000151
Crk	0.62635	2.55e-05
Slc25a37	0.62598	0.000106
Serac1	0.625026	0.00314
Ttll1	0.624888	0.00223
Eif5b	0.624878	7.81e-05
Pon3	0.624563	0.004
Cep95	0.623198	0.00602
4930506M07Rik	0.622906	6.07e-05
Tead4	0.622602	0.00078
4931406H21Rik	0.621422	0.00408
Epha2	0.621321	0.000549
Tmem168	0.6212	0.00014
Rab34	0.621154	0.00311
Atox1	0.621047	0.000461
Tinf2	0.620993	0.000817
Plxnd1	0.620835	2e-05
Klf16	0.620681	0.0225
Pik3cb	0.620549	5.54e-05
Tnni2	0.620344	0.00822
Rap1b	0.618585	1.69e-05
Senp2	0.61837	9.28e-05
Chm	0.617807	0.000748
Lap3	0.617751	0.00477
Mien1	0.61771	0.000135
Gm13251	0.617658	0.0267
Mknk2	0.617283	0.0025
Atp9b	0.617247	0.000721
Gpr107	0.617086	0.00161
Plcl2	0.61692	0.000821
Zswim8	0.616904	0.000228
Wt1	0.61667	0.000691
Wdr55	0.616648	0.00594
Zfpm1	0.616461	0.000217
Slmo1	0.616071	0.0018
Tmem41b	0.615575	0.000164
Sparcl1	0.615572	0.000193
Msmo1	0.614493	0.000329
Trpv2	0.6144	0.000266
Cenpb	0.613779	0.00398
Eif1-ps3	0.613736	0.0118
Map2k1	0.613227	8.81e-05
Casp3	0.612789	0.00832
Gm12474	0.61269	0.005
9030624J02Rik	0.612667	3.12e-05
Pcp4l1	0.612453	0.00387
1600014C23Rik	0.612431	0.00069
Txlnb	0.61238	0.000665
Fnip1	0.612354	0.000222
Bcl2	0.611534	0.000271
Gm20219	0.610921	0.00342
Daam1	0.610602	0.00069
Atp6ap1	0.610366	0.000189
Snx13	0.610309	5.65e-05
Hmgcr	0.609301	0.000894
Pdgfra	0.608914	0.00696
9930021J03Rik	0.608883	0.00547
Zscan2	0.608864	0.0261
Kctd21	0.608798	0.0262
Clec7a	0.608532	0.000528
Slc34a2	0.607969	0.00701
Col4a1	0.607946	0.000985
Gcgr	0.60783	0.000838
Itgb1	0.607768	0.00148
Pmepa1	0.607732	0.00253
Hrh2	0.607326	0.000461
Mif	0.606612	6.25e-05
Fam83c	0.606255	0.00215
Smurf1	0.605873	0.00374
Rps11-ps1	0.605274	0.0116
Hps4	0.605231	0.0034
Ppnr	0.60466	0.000206
Mesdc1	0.604313	0.000187
Psmb6	0.603509	8.16e-05
Ldlr	0.603406	0.000231
Fignl2	0.603301	0.000471
Rpp25	0.603186	0.00478
Cox17	0.603075	0.000168
Parvaos	0.603068	0.00488
Mrpl52	0.602416	0.00173
Lamp3	0.602346	0.00459
C78197	0.602079	0.025
Stamos	0.601622	0.000838
Tsga10	0.601412	0.000714
Dbp	0.601379	0.00193
Gm10555	0.601368	0.002
Ppp2r2a	0.600757	0.000481
Zfat	0.600617	0.000484
Fbxw11	0.600465	0.000314
Rheb	0.599874	0.000153
Pmvk	0.599607	0.000171
Fbxo33	0.599498	0.00243
Wwp2	0.599093	0.000193
Trav6-3	0.598939	0.0053
Tnip1	0.598614	0.00206
Ackr3	0.598326	0.00616
Mepce	0.597926	0.000321
Tubb4a	0.597309	0.00124
Setbp1	0.597269	0.0384
Rhoq	0.59689	0.000428
Zfp90	0.59641	0.000333
Gm6548	0.596247	0.000989
1700003F12Rik	0.596178	0.00722
Crip2	0.59552	0.00207
Rbms1	0.595487	5.55e-05
Med15	0.595375	0.00044
Cycs	0.595303	0.00557
I730030J21Rik	0.594819	0.00248
Arl8b	0.593936	0.000226
Hk3	0.593382	0.000191
Clk4	0.593381	0.000804
Amn	0.59302	0.00728
Nagk	0.592751	0.000781
Cnot4	0.592618	0.000771
Rnf121	0.592353	0.000631
0610042G04Rik	0.591414	0.00171
Gm10499	0.591033	0.00688
Nkain1	0.590584	0.00266
Hid1	0.590334	0.00483
Spata31d1d	0.589981	0.00166
1700003L19Rik	0.589694	0.000978
Cdc42se2	0.589312	0.000177
Ctrl	0.58926	0.00268
E430025E21Rik	0.589169	0.000347
Ldha	0.588911	0.00147
Cln5	0.588765	6.16e-05
Wdr81	0.588321	0.000132
Snap23	0.58818	9.39e-05
Trim47	0.588138	0.0148
Vps41	0.587944	0.000202
Zmynd10	0.587661	0.0245
Trav14d-3-dv8	0.586819	0.000105
Anxa8	0.58673	0.00288
Tgfbi	0.586143	0.000219
D330045A20Rik	0.58575	0.00303
Apoc2	0.585489	0.000236
Trim14	0.585258	0.000381
1700022I11Rik	0.585249	0.00416
Cipc	0.585029	0.000153
Phlda3	0.584649	0.00478
Tmem218	0.583577	0.00244
Cyb5r3	0.583301	9.28e-05
Ppp1r3b	0.583205	0.00359
Rreb1	0.583068	0.000175
Fam53c	0.582637	9.47e-05
4921511I17Rik	0.582526	0.0217
Man1a	0.581634	0.000678
Crtc3	0.581477	0.000387
Riok3	0.581375	3.15e-05
Dhx40	0.581203	9.68e-05
A230046K03Rik	0.581087	0.000201
5730508B09Rik	0.580769	0.00137
Ptrf	0.580284	0.00182
Zfp131	0.580148	0.000117
Cml2	0.579841	0.0305
Nudt9	0.579796	0.000528
Zfp655	0.579714	0.00255
Mapk9	0.579061	0.00363
Adra1a	0.578945	0.00114
Rgmb	0.578576	0.00192
Gm15413	0.578368	0.0113
Sphk2	0.577867	0.000208
Slc1a2	0.577684	0.000553
Srp54c	0.577532	0.00113
Ppm1h	0.577184	0.000299
Lgals3	0.57715	4.54e-05
Slc39a6	0.575597	0.000387
B3gnt6	0.57556	0.00161
Zdhhc1	0.575386	6.91e-05
Apcdd1	0.575385	0.000481
Grb2	0.575054	0.00194
Tpd52	0.574927	0.000608
Med10	0.574645	0.00258
Snord49b	0.574548	0.00931
Cd248	0.574491	0.00645
Olfr1372-ps1	0.573675	0.0301
Il3ra	0.573526	0.0156
Gnptg	0.573446	0.0046
Itm2c	0.572221	0.00245
Bmp2k	0.571961	0.000159
Rab8b	0.57183	5.08e-05
Il2ra	0.571579	0.00663
Rhoj	0.571168	0.0158
Rsrc2	0.570889	7.95e-05
Wdfy3	0.570216	0.000137
B4galt2	0.570042	0.00449
Slc6a4	0.569631	0.00811
Chmp5	0.569485	8.92e-05
Apol8	0.56907	0.00829
Rab5c	0.569064	9.28e-05
Gale	0.569	0.000462
Ptprj	0.568981	0.000113
Stx11	0.568874	0.0176
Cd28	0.568695	0.00957
Phf1	0.568398	0.00155
Fkbp10	0.56835	0.0026
Rabgap1	0.5675	0.00117
Gm10657	0.566808	0.00134
Gm5129	0.566706	0.026
Rab43	0.566274	0.00181
Ggcx	0.566076	0.000251
Kif13b	0.565812	0.00141
Wfdc17	0.565024	0.00142
Inpp5d	0.564473	0.000236
B230217C12Rik	0.564173	0.00125
Wwp1	0.564163	0.000311
Usp38	0.564071	0.000594
Ptrh2	0.563735	0.0364
Gm4758	0.563718	0.0161
Zmym6	0.563683	0.00243
Ykt6	0.563492	0.00164
Slc35e3	0.563178	0.00286
Gnl1	0.562956	0.000402
Mon2	0.562565	0.000213
Clic5	0.56247	0.00934
Sirt6	0.562361	0.00491
Nt5c2	0.562273	0.000233
Chrna9	0.561945	0.00358
Tubb2b	0.561937	0.00152
Dnajb13	0.561661	0.00469
Sftpb	0.561068	0.00108
5330439A09Rik	0.560919	0.0092
Fgd4	0.560711	0.000458
Atg12	0.560481	0.000409
Atn1	0.560258	0.0054
Psd4	0.56009	0.000538
Rap2c	0.559758	7.83e-05
Gramd1b	0.559429	0.000385
Akirin1	0.55931	0.00929
Prpf39	0.559234	0.00067
Trim12a	0.558894	0.0013
Lrch3	0.558876	0.000389
Krt14	0.558818	0.00456
Rnf215	0.558601	0.00126
Itga6	0.558404	0.00119
Paox	0.55817	0.0012
Csnk1d	0.557629	0.000364
[truncated: 5,452 more rows]

## Sheet: Table S1 page-2
Supplementary Material
Monocytes Differentiate to Immune Suppressive Precursors of Metastasis-
Associated Macrophages
Takanori Kitamura*, Dahlia D. Shenton, Luca Cassetta, Stamatina Fragkogianni, Demi Brownlie,
Yu Kato, Neil Carragher, Jeffrey W. Pollard
* Correspondence: Takanori Kitamura: tkitamur@exseed.ed.ac.uk
A MAMPC/C-MO, logFC > 2.0: continued
Gene_symbol	logFC	adj.P.Val		Gene_symbol	logFC	adj.P.Val		Gene_symbol	logFC	adj.P.Val
Traf1	3.3791	4.97e-09		Gpr137b	2.90191	1.79e-08		Kif3a	2.65705	7.66e-08
Serpinb8	3.37169	5.94e-10		Rny3	2.89956	9.94e-06		Sel1l3	2.65529	3.27e-08
Fabp5	3.36559	6.56e-10		Cdkn1a	2.89294	7.05e-10		Btg2	2.65497	4.07e-08
Ch25h	3.36247	1.03e-07		Bgn	2.88524	1.04e-09		Bst2	2.65024	7.13e-09
Fosl1	3.35111	1.8e-08		Cd300lh	2.8742	2.01e-08		H2-Eb1	2.64752	8.15e-08
Gadd45g	3.34469	3.78e-08		Slc28a2	2.86878	5.2e-09		Tnfrsf23	2.64409	5.84e-09
B3gnt5	3.343	1.82e-09		Slc3a2	2.86148	4.01e-10		Thap6	2.64364	4.85e-10
Il18bp	3.33486	4.39e-09		Slfn4	2.85249	8.12e-10		Rtp4	2.64175	1.05e-09
Gadd45b	3.32569	1.69e-09		Zfand2a	2.84537	1.94e-08		Slc15a3	2.63605	6e-08
Pld3	3.32404	2.02e-09		Adap2	2.84247	3.55e-08		Itgb5	2.63588	4.15e-07
Rilpl1	3.32382	2.26e-10		Slc4a11	2.84181	1.34e-08		Klk1	2.63456	7.68e-06
Ddx60	3.31116	1.41e-09		Srxn1	2.83897	4.86e-07		Vegfa	2.63284	3.16e-10
Usp18	3.27134	2.26e-10		Sectm1a	2.83817	3.16e-08		Fcgr1	2.63274	4.7e-09
Fam71f2	3.25917	7.78e-09		Pla1a	2.8353	6.32e-10		Ccnd1	2.63099	2.07e-08
Thbs1	3.23881	1.37e-10		Slc27a1	2.83402	1.43e-08		Blnk	2.62106	1.02e-09
Tgif1	3.22901	1.53e-08		Herc6	2.83367	2.76e-10		Blvrb	2.61444	3.67e-09
Mtss1	3.21399	1.9e-08		Metrnl	2.8312	6.98e-08		Cd300e	2.6061	7.78e-08
Tubb6	3.21382	4.01e-10		Ocstamp	2.82487	1.16e-08		Fgd6	2.60572	2.9e-09
Hcar2	3.20795	2.2e-08		Gla	2.82349	7.46e-09		Gpr126	2.59695	7.3e-08
Cmklr1	3.20533	6.5e-09		Bnip3	2.82081	8.41e-10		Sertad1	2.59539	1.49e-08
Sdc3	3.18868	3.08e-09		Cdk14	2.8192	5.07e-09		Tlr5	2.59494	7.78e-09
Tnf	3.18253	1.07e-09		Cd40	2.81649	3.49e-08		Spry2	2.59422	2.53e-08
Npy	3.17905	2.87e-09		Cd80	2.81268	4.08e-09		Mcoln2	2.58943	3.25e-07
Gzma	3.17365	1.07e-09		Hmox1	2.81089	4.03e-09		Lpxn	2.58267	3.61e-09
Mt2	3.16531	4.12e-06		Bcl2l11	2.80343	1.01e-09		Pfkfb3	2.57798	3.23e-08
Slc11a1	3.14892	5.07e-09		Flrt2	2.79983	6.21e-09		Got1	2.5776	2.62e-09
Errfi1	3.14067	1.15e-06		Irf7	2.79887	4.27e-09		P2rx4	2.57624	7.75e-09
Mir23a	3.12613	1.76e-06		Uaca	2.787	1.64e-08		Frmd4b	2.56923	2.89e-07
P4ha1	3.12012	5.07e-10		Fblim1	2.78615	6.53e-08		Snora31	2.5659	1.77e-07
Lmna	3.07138	4.06e-10		Ctla2a	2.78527	5.5e-08		Card11	2.5558	2.29e-08
H2-Ab1	3.05952	3.08e-09		Tmem26	2.78495	5.51e-08		Tns1	2.5546	3.08e-09
Igtp	3.05342	6.04e-10		Klrk1	2.78399	7.14e-09		Slc41a2	2.55372	3.77e-09
Tspan3	3.04587	2.82e-08		Ddit3	2.78073	1.31e-09		Fnip2	2.55141	1.1e-08
Nrp2	3.03264	3.9e-07		Anxa4	2.77767	4.86e-09		Ralgds	2.5507	1.49e-07
Serpine1	3.02922	1.36e-07		Qpct	2.77464	2.56e-09		Il2rg	2.54863	2.29e-09
Pydc4	3.02801	4e-10		Acp5	2.77365	2.3e-08		Rab3il1	2.54073	6.16e-08
Arhgap10	3.02308	1.41e-10		Timp2	2.77183	3.85e-10		Chic1	2.53882	1.64e-07
Epb4.1l1	3.02273	1.04e-09		Fcgr4	2.75976	2.31e-09		Mthfr	2.53648	3.45e-08
Ier5	3.0212	1.16e-08		Ptafr	2.75633	5.46e-09		Zfp36l1	2.53445	2.66e-08
Cd5l	3.01542	5.07e-06		Ankrd37	2.75628	2.3e-08		Astl	2.53315	1.74e-08
Abcb1a	3.00751	1.48e-09		Socs1	2.75501	7.7e-08		Agpat9	2.52191	3.78e-08
Mmp19	3.00585	5.35e-10		Gdap10	2.74282	6.32e-10		Pde7b	2.51542	6.21e-09
Map4k3	3.00575	4.17e-10		Impact	2.73629	9.59e-09		Spon1	2.51384	2.82e-08
Dusp16	2.98985	5.33e-08		Dppa3	2.73197	2.93e-08		Upp1	2.50976	2.66e-08
Enpp1	2.98562	1.47e-08		Axl	2.72501	4.33e-09		Cd200r1	2.50913	2.73e-08
Gzmb	2.98507	8.8e-09		Stra6l	2.72173	5.43e-09		Fcrlb	2.50752	1.79e-09
Rnf128	2.9763	4.38e-08		Ahnak2	2.72057	6.46e-09		Mxd1	2.50488	2.11e-08
Rai14	2.97525	6.68e-08		Ell2	2.71903	2.27e-09		Gm5431	2.50408	1.04e-09
Cd300ld	2.96295	1.92e-09		Ctsl	2.71855	4.72e-10		Irgm1	2.48451	3.11e-07
Gbp10	2.95936	3.18e-09		H2-Aa	2.7183	5.49e-09		Ifrd1	2.48161	2.29e-09
Tnfrsf11a	2.95368	3.97e-09		Sh3pxd2b	2.71691	3.03e-09		Oasl2	2.48136	1.79e-09
Pik3ap1	2.94239	9.48e-09		Gpr171	2.71145	1.27e-08		Slamf8	2.48087	2.66e-05
Acp2	2.93914	3.9e-09		Helz2	2.7079	3.68e-09		Apod	2.47955	4.4e-07
Il15	2.93627	2.64e-10		Eid3	2.7053	4.86e-07		Tob1	2.47281	3.36e-09
Plxna1	2.92224	5.21e-10		Sash1	2.69683	2.9e-09		Snx16	2.46494	7.22e-08
Bcar3	2.92116	4.36e-07		Trav14-1	2.68885	7.82e-06		Tmem106a	2.46128	6.56e-10
Mx1	2.91818	5.59e-10		Plek	2.67669	1.55e-09		Renbp	2.46029	1.76e-08
Junb	2.91014	2.87e-09		Cd86	2.66946	6.75e-10		Tctex1d4	2.45751	5.05e-08
Tiparp	2.90733	8.31e-09		Il21r	2.66932	1.76e-08		Lsmem1	2.45556	2.54e-09
Isg20	2.90432	1.95e-09		Ms4a6d	2.66825	2.02e-09		AF251705	2.45161	1.21e-09
					Page-2/3
																		82.1667
Gm14446	6.19383	2.33e-11
Gm15056	5.40905	4.59e-11
G530011O06Rik	4.7235	1.19e-10
4930430E12Rik	3.96241	1.94e-09
C230073G13Rik	3.60043	2.15e-07
Gm16340	3.49449	1.8e-09
5430435G22Rik	3.39722	2.31e-09
A130040M12Rik	3.38019	6.87e-07
4930503B20Rik	3.25962	3.43e-10
A530040E14Rik	3.16576	6.17e-07
1700016P03Rik	3.12564	2.46e-08
AV051173	3.05658	1.81e-07
Gm6904	3.04096	7.96e-07
I830012O16Rik	2.99526	7.18e-09
Gm19951	2.95286	1.05e-08
AU022793	2.95277	4.51e-07
LOC102631997	2.94844	6.99e-08
Gm11175	2.94717	2.63e-09
Gm4951	2.86644	2.62e-09
A630001O12Rik	2.82903	5.72e-06
Gm20559	2.81714	2.42e-08
Gm14023	2.72312	1.42e-07
A630012P03Rik	2.71006	6.1e-07
BC094916	2.69486	0.000662
Gm10134	2.67448	4.5e-06
1110002J07Rik	2.63328	9.12e-07
9930022D16Rik	2.58502	1.97e-07
Gm11110	2.56019	7.78e-08
Gm12250	2.54184	1.67e-09
4930589L23Rik	2.5265	4.01e-08
1700064E03Rik	2.44518	1.74e-08
4930503L19Rik	2.42251	4.08e-08
AI504432	2.34971	8.18e-08
A230028O05Rik	2.30212	3.36e-07
1700102P08Rik	2.25401	4.28e-06
Gm5547	2.25289	5.14e-06
4930455G09Rik	2.23203	2.78e-07
A530064D06Rik	2.16335	1.8e-08
G630090E17Rik	2.15226	1.51e-06
C230060E24	2.08755	3.61e-08
F730043M19Rik	2.03307	9.67e-07
Ttc39b	1.99542	1.65e-07
4833427F10Rik	1.995	4.58e-07
Carhsp1	1.99028	1.03e-07
Fmn1	1.98638	3.58e-06
Sgk1	1.9836	7.71e-09
Pi4k2a	1.98258	3.99e-09
Ehd1	1.98258	5.54e-09
Vaultrc5	1.98193	0.00154
Mir1957a	1.98177	1.41e-05
Tesk1	1.97486	6.4e-07
Dhx58	1.97474	3.63e-09
Zc3hav1l	1.97423	1.23e-08
Tor3a	1.97223	1.1e-08
Zfp821	1.97166	3.42e-08
B3galnt1	1.9694	1.74e-06
Plin2	1.96776	6.46e-09
Mir27a	1.96342	3.69e-06
Adm	1.9632	1.21e-06
Dpp7	1.96141	2.16e-08
Gm8369	1.96066	1.29e-08
Sod2	1.9586	1.26e-08
Znfx1	1.95677	1.56e-08
Oas1b	1.95336	1.09e-07
Slc22a13b-ps	1.95255	0.00396
Gbp7	1.94923	6.65e-08
9130230L23Rik	1.94849	1.7e-08
AI607873	1.94497	2.59e-08
S1pr1	1.94444	2.01e-06
Cd38	1.94441	1.53e-08
Fpr1	1.93947	1.52e-07
P2ry2	1.93908	2.1e-07
Gm19261	1.93807	3.56e-05
Tlr9	1.93765	6.16e-09
Kcna3	1.93644	3.78e-08
Spred1	1.93215	1.12e-08
Gm614	1.92987	3.78e-08
Serping1	1.92654	5.93e-07
Gdpd1	1.9248	4.03e-08
Bambi-ps1	1.9226	2e-08
Oas3	1.92226	2.4e-08
1700017B05Rik	1.92112	3.9e-09
Mid1	1.92049	1.27e-07
Snord89	1.9204	2.17e-07
Rufy3	1.91794	1.24e-07
P2ry6	1.91775	1.65e-06
Olfr1373	1.9169	9.17e-07
Sde2	1.91277	4.86e-07
AW112010	1.9112	8e-08
Ccr7	1.9093	2.14e-05
Olfr433	1.90841	3.57e-06
A930006K02Rik	1.90076	9.79e-07
Mdm2	1.89882	6.41e-08
Trim30b	1.89425	2.43e-06
Snord37	1.89245	3.16e-06
H2-T24	1.88745	2.26e-08
Car5b	1.88491	3.26e-06
Col1a2	1.88199	2.02e-07
Casp4	1.8756	2.25e-08
Wdr91	1.87295	2.18e-08
Procr	1.87201	2.14e-07
Ltc4s	1.86872	2.66e-08
Tmem140	1.86817	5.26e-07
Serpinh1	1.86792	2.25e-07
Prdm1	1.86706	5.1e-07
Lgals3bp	1.86686	7.59e-09
Olfr331	1.86615	0.00012
Homer1	1.86466	4.93e-07
Fam129b	1.86321	3.1e-07
Sik1	1.86306	1.03e-07
Ndel1	1.85845	1.61e-06
Hist3h2a	1.85228	6.68e-08
Marcks	1.8518	1.8e-08
Xaf1	1.85008	6.84e-08
Trem1	1.84896	3.61e-08
Dse	1.84411	1.74e-07
Aebp1	1.84182	1.24e-05
Tmem189	1.84169	4.63e-07
P2rx7	1.84011	5.93e-09
Gyk	1.83816	1.06e-06
Epsti1	1.83715	4.92e-09
Ccl22	1.83158	1.79e-06
Rapgef2	1.83153	1.21e-07
Clic4	1.82623	1.25e-07
Odc1	1.82411	1.59e-06
Gm5150	1.82353	2.8e-08
Gbp3	1.82095	3.9e-07
Mir1938	1.82034	4.46e-06
Cox7a1	1.81995	1.07e-05
Edn1	1.81943	1.73e-07
Sema4d	1.81371	1.76e-08
Rhov	1.81248	7.66e-08
Irak2	1.81049	1.1e-08
Ube2l6	1.80852	5.05e-08
Cd3g	1.80624	2.61e-05
Cdc42ep2	1.80523	8.09e-07
Sept8	1.80485	8.45e-06
Cdk20	1.80355	7.84e-08
Gm12185	1.80201	8.38e-07
Ssfa2	1.79964	5.59e-08
Cstb	1.79049	1.63e-06
Lyve1	1.78695	4.96e-07
Slc30a1	1.78257	2.83e-08
Kdm6b	1.78103	1.82e-08
Gm15880	1.78095	2.68e-06
Cpeb4	1.7792	1.78e-08
B4galt5	1.77765	6.84e-08
Tlr1	1.77704	6.83e-09
Cd180	1.77368	1.09e-08
Nupr1	1.77359	1.24e-07
Slc12a4	1.77274	8e-08
Spag9	1.77099	6.49e-09
2310022A10Rik	1.76968	8.13e-08
Ergic1	1.76853	1.02e-07
Dennd1a	1.76615	4.73e-08
S1pr2	1.76564	1.84e-08
Fam71a	1.76485	6e-06
Tpcn2	1.76414	8.51e-08
Klf6	1.76043	5.4e-08
Rasa4	1.75978	2.66e-07
Fam26f	1.75902	5.33e-07
Nab2	1.75555	1.16e-08
Zfp36	1.75543	1.96e-08
Itgav	1.75156	1.04e-07
Zfp503	1.75121	7.26e-07
Nek6	1.75095	4.3e-08
Lipa	1.7487	1.49e-08
Gm16325	1.74484	6.99e-08
B3gnt3	1.74191	6.96e-06
Gm17749	1.74064	1.71e-05
Sipa1l1	1.7401	3.33e-08
Tlcd2	1.73694	3.86e-06
Zbtb21	1.73612	1.16e-07
Gpr132	1.73344	3.11e-07
Ttyh2	1.73286	2.35e-06
Mcoln3	1.73205	4.88e-06
Adamtsl4	1.73182	3.11e-06
Kctd4	1.72856	1.3e-07
Klrc1	1.72728	1.47e-05
Ms4a4b	1.72282	1.7e-06
Il27	1.72223	8.46e-08
Dnajb9	1.72164	3.15e-08
Mir24-2	1.72026	3.21e-06
Oas2	1.71845	1.72e-07
Trim69	1.71756	1.68e-05
Ptp4a1	1.71664	6.65e-08
Osgin2	1.71637	1.05e-06
Rnf149	1.71548	1.23e-07
Slc44a1	1.71379	1.64e-07
Igfbp6	1.70932	8.62e-08
Tspan13	1.70808	1.65e-07
Ccdc80	1.70781	2.36e-06
Lair1	1.70737	6.71e-08
Slfn5	1.70672	8.09e-08
Mylip	1.70672	1.65e-07
Gatsl3	1.705	4e-05
Ear1	1.70478	0.00752
Nfkbia	1.70428	6.19e-09
Dhfr	1.70268	3.11e-07
Cxcl13	1.69997	0.000109
Baiap2	1.69929	3.29e-07
Hyal3	1.69804	1.16e-06
Gns	1.69681	5.06e-08
Kif1c	1.69404	5.73e-07
Rbp1	1.69366	1.69e-06
Cyth3	1.69119	1.01e-06
Spire1	1.69101	1.02e-08
Trim25	1.68878	3.84e-08
Itpkb	1.68873	8.46e-08
Slc10a1	1.68732	4.56e-06
Pex13	1.68542	3.91e-07
Msr1	1.68354	1.13e-08
Nabp1	1.68265	9.51e-08
Ifi204	1.68211	2.98e-06
Stap1	1.67844	5.37e-08
Slfn8	1.67644	3.32e-06
Btg1	1.67495	1.53e-06
Rnf150	1.6729	6.12e-06
Gimap4	1.67001	4.86e-05
Runx3	1.66836	1.9e-07
Nfkbid	1.66719	4.56e-07
Slc16a3	1.66631	1.05e-08
Nod1	1.66558	2.43e-06
Slc25a22	1.66546	1.74e-07
Lpp	1.66438	8.6e-07
N4bp1	1.66385	6.02e-08
Bco2	1.66224	1.63e-06
Crem	1.66009	1.98e-06
Tmbim1	1.65929	7.97e-07
Mxra8	1.65849	2.68e-07
Cacna1d	1.65702	3.14e-07
Rnf213	1.65432	1.61e-08
Kctd19	1.65341	3.3e-06
Nlrc5	1.65287	1.29e-06
Irf1	1.65226	1.8e-08
Zswim4	1.65065	1.14e-05
Oas1a	1.65055	1.25e-07
Nfat5	1.64717	9.87e-08
Dagla	1.64564	6.7e-05
Dennd2a	1.64361	4.61e-08
Gm20748	1.64294	3.11e-06
Tmem51	1.64232	6.09e-07
Snord58b	1.63909	5.12e-05
Zufsp	1.63795	8.5e-07
Ripk3	1.63718	8.23e-08
Gm20100	1.63531	1.16e-05
Gm16486	1.63438	5.69e-07
Tmem206	1.63393	4.21e-08
Bst1	1.63224	6.76e-08
Slc40a1	1.62984	1.03e-06
Il2rb	1.62913	3.09e-06
Plod1	1.62851	2.01e-07
Cd2	1.62592	4.99e-06
Slc7a7	1.62329	1.06e-07
Trim21	1.62299	7.97e-07
Chst11	1.6219	1.36e-07
Sestd1	1.62111	8.96e-07
Pid1	1.62079	1.55e-07
Lgals8	1.62024	4.08e-08
Frmd4a	1.62013	7.49e-08
Hexim1	1.61804	2.78e-07
Vat1	1.61678	3.56e-08
Gde1	1.61419	2.58e-08
Polg2	1.61367	1.14e-06
Ifit2	1.61341	7.03e-05
Hif1a	1.61119	1.9e-08
Nt5e	1.60976	5.93e-05
Ifi35	1.60738	6.31e-08
Alcam	1.60678	1.68e-07
Cysltr2	1.60643	1.17e-05
Themis2	1.60602	3.99e-08
1300002E11Rik	1.60443	1.37e-06
Apbb3	1.60439	5.13e-06
A930007I19Rik	1.59895	1.23e-06
Fnbp1l	1.5975	6.65e-08
Ccl24	1.59604	0.000166
Dram2	1.59342	6.27e-08
Pdlim4	1.58979	3.92e-05
Peli1	1.5894	2.45e-07
Ptgs2os2	1.58576	1.52e-07
Fez2	1.58239	8.9e-08
Cav2	1.57913	8.9e-08
Cln8	1.57755	8.12e-07
Bcl6	1.57701	1.54e-08
Gm10693	1.57528	0.000171
C920009B18Rik	1.57456	1.43e-06
Agrn	1.5728	1.54e-07
Adam9	1.5718	5.59e-06
Slc9a4	1.56966	7.86e-07
Endod1	1.56961	3.56e-06
Apobec1	1.569	1.8e-08
Serpinb6b	1.56863	0.000296
Emr1	1.56799	1.51e-07
Etv3	1.56727	1.42e-06
Sepn1	1.56644	8.14e-06
Mndal	1.56576	2.06e-06
Pla2g7	1.56549	1.83e-08
Dync1i2	1.56549	1.94e-08
Gm11709	1.56435	0.00213
Ric1	1.56181	1.42e-06
Ralgps1	1.56156	6.36e-06
Prkch	1.56035	2.64e-07
Rnu3a	1.55974	1.41e-05
Clec4a4	1.55511	2.03e-05
2010013B24Rik	1.55391	7.05e-07
Fam20a	1.55241	3.1e-07
Fcgr2b	1.55166	6.89e-08
Tmem8	1.55161	9.73e-08
Mir221	1.55141	0.000137
Mdfic	1.55028	2.07e-07
Clec4a1	1.54614	3.88e-08
Azin1	1.54276	1.49e-06
Ophn1	1.54242	0.000254
Sgpl1	1.54204	7.07e-08
Ptpn23	1.54192	1.82e-07
Hes1	1.54005	2.81e-06
Fndc3a	1.53619	3.43e-08
Tdrd7	1.53527	4.77e-08
Xcl1	1.5348	4.27e-05
Prokr1	1.5335	1.6e-05
Tec	1.53275	3.78e-07
LOC100041708	1.531	4.33e-05
Spsb2	1.52747	1.51e-05
Pld2	1.52656	8.37e-06
Rnh1	1.52566	2.75e-07
Rhob	1.52526	1.27e-07
Cd163	1.52428	2.54e-07
Dnase1l1	1.52289	5.61e-08
Npc1	1.52095	3.1e-07
Ccl6	1.51862	1.33e-06
Trem2	1.51532	8.12e-07
Stxbp3a	1.51406	1.43e-06
Upk1b	1.50712	4.29e-07
Dhrs9	1.50662	8.14e-07
Dnase1l3	1.50477	6.68e-08
C4b	1.50348	1.46e-06
LOC100041057	1.50179	5.03e-07
Mir3095	1.50039	6.79e-05
Fam49a	1.4986	2.08e-07
Htr2b	1.4986	3.3e-06
Slc35b2	1.4978	2.98e-08
Ctsb	1.49777	4.21e-08
Bend4	1.49716	5.37e-07
2010002M12Rik	1.49701	7.6e-06
Zcchc2	1.49568	3.88e-08
Mir3074-1	1.49542	0.000557
Il23a	1.4939	3.85e-05
Zfand5	1.49291	3.31e-08
Fem1c	1.49248	1.13e-07
Cgnl1	1.49157	1.09e-06
Rilpl2	1.49065	1.57e-06
Dmxl1	1.49039	4.43e-07
Eps8	1.49005	3.62e-08
Iffo2	1.48912	2.39e-06
Apof	1.48907	0.0011
Arhgap12	1.48897	2.64e-07
Gm9530	1.48851	2.16e-06
Snx5	1.48838	6.92e-08
Adora2a	1.48628	8.86e-07
Smim3	1.48485	1.45e-06
Nfil3	1.48425	2.43e-07
Jund	1.48308	1.37e-05
Abl2	1.48247	1.28e-07
Marcksl1	1.47917	5.98e-06
Gm15708	1.47462	1.16e-05
Prelid2	1.47458	0.000115
Dock4	1.47426	8.59e-06
Il10ra	1.47209	1.65e-06
Plaur	1.47144	5.69e-06
Slc25a33	1.47082	4.47e-07
Grina	1.47048	8.24e-07
Fyn	1.46986	1.91e-07
Rrad	1.4695	8.14e-06
Ms4a4a	1.46858	5.4e-08
Neat1	1.46629	1.63e-07
Pde4b	1.46444	1.04e-05
LOC73899	1.46437	1.18e-05
Sirpb1a	1.45744	1.29e-06
Batf2	1.45646	7.3e-06
Pkd1l2	1.45604	9.57e-08
Neo1	1.45594	1.04e-06
Mefv	1.45591	7.28e-08
Tlr7	1.45494	1.71e-06
Uba7	1.45467	2.17e-07
Sbf2	1.45364	4.15e-07
Nceh1	1.45142	1.08e-07
Fbxw17	1.44623	1.33e-06
Zc3h12c	1.44587	2.74e-07
Cish	1.4427	1.94e-05
Htr7	1.44187	8.37e-05
Plet1	1.44129	7.63e-06
Mak	1.441	1.64e-06
Tor1aip2	1.44055	9.76e-08
Hsph1	1.43833	3.05e-07
Arid5b	1.4382	2.12e-07
Irs2	1.4375	2.95e-06
Bhlhe41	1.43717	0.00064
Gm2848	1.43651	1.9e-05
Gnptab	1.43279	5.06e-07
Gm826	1.42941	2.45e-05
Fam96b	1.42824	1.92e-05
Zfp948	1.42671	5.02e-06
Pqlc2	1.42658	9.29e-05
Smpdl3b	1.42466	2.96e-06
Spg20	1.42397	2.84e-06
Sepw1	1.42108	5.1e-08
Ramp3	1.41915	1.82e-05
Kansl1l	1.41903	1.52e-07
Gm10645	1.41873	2.97e-06
Mcfd2	1.41764	3.93e-06
Zfp667	1.41734	4.36e-06
Itsn1	1.41702	1.47e-06
Col6a1	1.41658	6.22e-06
Cxcl5	1.41548	2.74e-05
Camk1	1.41526	8.42e-07
Smcr8	1.4106	1.15e-07
Rab33a	1.41011	1.58e-05
Gprc5b	1.40995	1.25e-05
Cmtm3	1.40851	1.73e-06
Treml4	1.40801	2.48e-07
Gm7609	1.40759	0.000114
Dot1l	1.40721	5.84e-06
Dpep2	1.40496	1.95e-07
Dusp18	1.40485	8.11e-05
Cav1	1.40456	7.31e-05
Ms4a4d	1.40366	4.05e-06
Cd68	1.40364	6.1e-08
Wdfy1	1.40016	8.49e-07
Snord17	1.39856	7.33e-05
Gm20235	1.3979	7.75e-06
Trim30a	1.3978	2.52e-06
Stk38l	1.39507	1.27e-06
Cd84	1.39357	1.31e-07
LOC100038987	1.39291	5.66e-05
Tmem120a	1.39235	1.43e-07
Ptk2	1.3914	1.52e-05
Tnfrsf26	1.39132	2.78e-06
Samd9l	1.39109	2.78e-07
Fam20c	1.38595	0.000462
Gm11974	1.38587	3.06e-06
Inppl1	1.38553	7.13e-07
Ceacam19	1.38526	8.69e-05
Pml	1.38435	1.58e-06
Ap3m2	1.38354	9.72e-07
Agpat4	1.38274	3.34e-05
2810474O19Rik	1.38173	8.76e-08
Bag3	1.38054	1.54e-07
Il15ra	1.37871	8.14e-08
Pnma5	1.37049	0.000248
Egln3	1.36949	1.59e-06
Aldh1a2	1.36942	5.22e-06
Bri3	1.36937	1.21e-05
AI507597	1.36778	4.62e-05
Sntb2	1.366	5.39e-07
Gna13	1.36598	3.98e-08
Adgb	1.36204	4.63e-06
Cdo1	1.36159	2.08e-07
P2ry10	1.36062	2.43e-06
Tpp1	1.35719	1.83e-07
Elk3	1.35396	4.06e-08
Fam134b	1.35237	2.41e-05
Sh2b2	1.35133	6.39e-06
Atp6v1c1	1.35092	4.7e-08
Zfp287	1.34994	3.35e-06
Cd3d	1.34903	0.000325
Erf	1.34808	1.43e-05
Wsb1	1.34722	8.37e-08
Gm19585	1.34582	0.000174
Map1b	1.34473	9.67e-06
Cflar	1.34359	7.8e-08
Slc29a3	1.34281	8.29e-07
BC021614	1.33859	0.00132
Sphk1	1.33732	6.53e-08
E230029C05Rik	1.33514	1.52e-05
Ms4a4c	1.33506	4.47e-06
Ifitm1	1.33324	3.25e-07
Cyth1	1.33096	5.57e-07
Fosl2	1.32967	6.1e-07
4933412E12Rik	1.32964	6.1e-06
Trpv4	1.32712	3.47e-06
Lhfpl2	1.32617	3.09e-05
Sdcbp	1.32562	8.23e-08
Kcnk13	1.32404	4.18e-06
Gm4610	1.32361	0.00337
Cabyr	1.3232	1.13e-05
Pdxk	1.32314	1.17e-05
Zranb3	1.32262	0.000208
Abtb2	1.32133	2.79e-07
Parp9	1.32125	7.07e-08
D8Ertd82e	1.32104	4.13e-05
Arl4c	1.32094	4.17e-07
Dtnbp1	1.32042	1.01e-06
Entpd7	1.32001	2.82e-05
Rhoh	1.3197	1.08e-06
Slc13a3	1.31958	6.16e-07
5930403N24Rik	1.31839	4.55e-07
Loxl3	1.31817	1.66e-05
Cyfip1	1.31533	9.09e-08
Rbms2	1.31521	3.5e-06
Ascc3	1.31477	1.91e-07
Ndfip2	1.31374	1.05e-07
Lmbrd1	1.31269	1.7e-07
Cryab	1.3102	6.94e-05
Bach2os	1.30922	1.77e-05
St3gal6	1.30803	2.8e-06
Fcrl1	1.30586	2.79e-06
Slc38a7	1.3034	9.13e-06
Dnmt3a	1.30333	2.61e-07
Rabep1	1.30328	4.51e-07
Ogfr	1.30233	1.86e-06
Ccnl1	1.30169	1.62e-07
Colec12	1.3009	9.14e-05
Vcpkmt	1.29863	1.25e-05
Lix1l	1.29853	0.000329
Tmem230	1.29835	6.67e-07
Lhx2	1.29799	4.14e-06
Rny1	1.29644	0.0108
Ankrd66	1.29625	2.07e-05
Tmem63b	1.2947	1.67e-06
H2-M3	1.29036	3.2e-06
Rusc2	1.28994	8.13e-08
Rnf34	1.28795	1.38e-06
Slc35f5	1.28762	1.13e-07
Rhbdf2	1.28623	7.6e-07
Abcc1	1.28596	1.43e-06
Thbd	1.28512	5.03e-07
Tlr2	1.2843	9.06e-07
Jdp2	1.28314	1.43e-06
Tmem67	1.28303	2.88e-05
Synj2	1.28	4.08e-06
F11r	1.27945	7.3e-06
Aftph	1.27848	1.24e-07
Efemp1	1.27833	0.000565
Scn1b	1.27789	4.62e-05
Pdcd1lg2	1.27767	0.000173
Pttg1	1.27739	1.04e-06
Hbegf	1.27713	4.77e-06
Tmem104	1.27516	7.65e-07
Il4ra	1.2743	4.2e-06
Nmi	1.27408	1.96e-06
Cebpb	1.27294	1.05e-06
Maged1	1.27069	1.33e-05
Bin1	1.26972	5.35e-07
Atp7a	1.26877	1.02e-06
Gbgt1	1.26863	2.59e-06
Ppp3cc	1.26851	4.32e-06
Tmem86a	1.2654	2.02e-05
Gprc5a	1.26455	5.62e-05
Abcd3	1.26414	1.74e-07
Ciart	1.26414	7.6e-06
Tmem87b	1.26254	4.45e-06
Pyhin1	1.26192	3.84e-06
Napa	1.26066	4.42e-06
Scarf1	1.25893	1.9e-06
Olfr99	1.25807	0.00432
Ccnyl1	1.25709	9.82e-07
Rab19	1.25666	5.72e-05
Osbpl8	1.25613	9.02e-07
Nnat	1.25218	4.22e-05
Cysltr1	1.24747	1.58e-05
Pfkl	1.24732	2.88e-05
Dopey2	1.24629	5.36e-07
Igfbp7	1.24608	3.15e-05
Cpe	1.24505	3.73e-05
Tnip2	1.24491	1.27e-06
Trafd1	1.24473	3.26e-06
Nhlrc3	1.24465	2.89e-06
Prkacb	1.24464	1.67e-06
A530032D15Rik	1.24458	2.04e-07
Dhrs3	1.24425	3.83e-06
Maff	1.24221	0.000446
Alox15	1.24203	3.37e-05
Clcn5	1.24176	3.45e-07
St6gal1	1.23937	6.1e-06
Ago3	1.23881	5.01e-06
Gm19710	1.23736	8.89e-06
Ctsz	1.23652	5.63e-07
Mir142	1.23639	6.79e-05
D930030I03Rik	1.23612	4.72e-05
5430427O19Rik	1.23587	8.11e-06
Nat9	1.23587	4.36e-07
Zc3h12a	1.23233	4.06e-06
Slc39a1	1.23205	3e-06
Dpep3	1.2319	2.89e-06
Pgap1	1.2315	1.03e-07
Ndrg1	1.22828	1.29e-07
Filip1l	1.22686	1.02e-06
Blvra	1.22685	8.89e-07
Ppp1r10	1.22541	6.09e-06
Igf1	1.22474	6.88e-06
Tubb2a	1.22445	1.4e-06
Ccr1	1.22388	1.94e-06
Hmox2	1.22297	3.44e-07
Slfn9	1.22286	3.22e-05
Stxbp3b	1.22245	5.63e-05
Hspa2	1.22198	1.12e-05
A630033H20Rik	1.22173	5.87e-07
Cd8a	1.22162	0.00015
St6galnac4	1.22124	4.7e-06
Samd11	1.21986	5.07e-07
1110007C09Rik	1.21643	1.04e-06
Trp53bp2	1.21627	2.12e-06
Plekho2	1.21602	0.000152
Zbtb4	1.21587	0.00044
Gm10382	1.21522	4.64e-07
Tmem82	1.2113	3.12e-05
Spaca6	1.21096	2.07e-06
Spred3	1.21046	0.000438
Pde8a	1.21037	2.11e-07
Ist1	1.20949	7.93e-07
Amdhd2	1.20939	5.3e-06
Ift43	1.2084	1.59e-06
Cwc25	1.2083	8.06e-05
Eea1	1.20757	1.82e-06
Calml4	1.20679	2.4e-05
Mfhas1	1.20345	8.08e-06
Vipas39	1.20128	2.3e-07
Acvr2a	1.19956	2.04e-06
Rhox2d	1.199	0.00208
Gba	1.19565	2.08e-07
Slc6a6	1.19464	1.5e-06
Mbnl2	1.19446	6.94e-07
Snx33	1.1943	3.84e-06
Gorab	1.19375	9.38e-05
Ccdc173	1.19347	0.000138
Snx6	1.19267	3.38e-07
Pnrc1	1.19207	6.39e-07
Tpst1	1.18889	9.02e-07
P2ry12	1.18855	5.13e-05
Lpin2	1.18845	7.96e-07
Slc48a1	1.18691	8.81e-06
Rnf114	1.1863	2.32e-06
LOC101056093	1.18626	0.000168
Rnf103	1.18384	1.07e-05
Eogt	1.18375	0.000211
Dennd4c	1.18365	9.67e-06
Ldlrap1	1.18343	4.04e-06
Nfxl1	1.18335	2.93e-07
Rbm47	1.18229	2.1e-07
Gm2382	1.18221	8.82e-06
Gm9199	1.18146	1.98e-06
Klk1b11	1.18121	4e-05
Acsl4	1.18115	8.05e-07
Vps37b	1.18035	1.74e-05
Cltc	1.18008	1.36e-06
Angptl4	1.17941	1.44e-06
Rbpj	1.17928	5.9e-07
Blcap	1.17819	2.53e-05
Lrrc16a	1.17807	2.71e-05
Lamb1	1.17692	1.93e-06
Efhd2	1.17689	1.62e-07
Slc43a2	1.17623	4.82e-05
Srgap2	1.17608	7.79e-07
Dclre1c	1.17551	2.06e-06
Lpar1	1.17439	4.67e-07
Arhgap18	1.17358	2.83e-07
Taf7	1.17352	5.61e-06
Cept1	1.17273	9.7e-07
3110043O21Rik	1.17254	5.13e-05
Pvrl4	1.17244	9.94e-06
Ssh1	1.17216	7.83e-06
Hspb1	1.16888	5.26e-05
2210408F21Rik	1.16544	0.000702
Tlr8	1.16311	8.3e-07
Vmp1	1.16248	9.44e-06
Fam213b	1.16208	3.6e-06
Tnnc1	1.16164	6.82e-05
Kpna4	1.16164	7.81e-07
Smad7	1.16164	3.03e-06
Gpt2	1.1612	0.000907
Setdb2	1.1606	3.73e-07
Mir18	1.15967	0.000438
Rhox2g	1.15903	0.00109
Zeb2os	1.15789	1.54e-06
Tmem184b	1.15538	5.12e-06
Txnrd1	1.15202	1.22e-05
Abhd12	1.15144	8.85e-07
Dusp10	1.15076	0.000119
Kcnn4	1.1505	3.87e-05
Naglu	1.15044	2.14e-05
Cacul1	1.15014	2.13e-07
Clcn7	1.14957	8.06e-06
Uap1l1	1.14934	3.75e-07
Dusp6	1.14774	2.77e-06
Gaa	1.14674	5.67e-07
Wnk1	1.14653	3.41e-07
Gatsl2	1.14616	5.93e-05
Gm19279	1.14576	4.74e-05
Rnf135	1.14555	2.75e-06
Ubap1	1.14531	3.21e-07
Kcnrg	1.1444	5.71e-05
Snord47	1.14287	0.000303
Evl	1.14211	5.33e-07
Stat1	1.14108	2.84e-06
Chka	1.14044	5.86e-06
Necap1	1.14022	5.4e-06
Adra2b	1.13907	1.71e-05
Samd4b	1.13885	8.46e-07
Asb13	1.13815	0.000316
Arl3	1.13667	6.33e-06
Aff1	1.13663	5.34e-07
Papd7	1.1342	2.64e-06
Camta2	1.13351	7.39e-07
1700001P01Rik	1.13327	0.000176
Ezr	1.13045	7.15e-07
Gm2427	1.12991	0.00053
LOC100038947	1.12866	9.22e-05
Prdx6	1.12751	3.59e-06
Morn4	1.12624	0.00031
Best1	1.12172	8.38e-06
Stam2	1.12171	4.61e-07
Tpm1	1.12029	1.09e-05
Adck1	1.11966	0.00012
Isy1	1.11769	2.42e-06
Lmbrd2	1.11735	3.6e-06
Trim13	1.11595	0.000148
Ifitm5	1.1157	0.000216
Ctsd	1.115	4.11e-07
Slpi	1.1145	5.39e-07
Capg	1.11412	1.96e-06
Slamf6	1.11339	1.18e-05
Mcl1	1.11211	4.14e-07
Pgap2	1.1119	5.93e-06
Slc38a6	1.11155	5.2e-05
Mkl2	1.10958	3.5e-06
Steap3	1.1094	2.47e-05
Gnaq	1.10927	1.76e-05
Dusp3	1.10908	2.89e-06
Mir20a	1.10894	0.00187
Gsn	1.10873	1.19e-06
Spred2	1.10817	3.73e-05
F630040K05Rik	1.10811	0.000261
Proscos	1.10725	4.3e-05
Malat1	1.10676	6.71e-07
Stk40	1.10652	6.15e-07
Tm4sf1	1.10473	1.46e-06
Cnp	1.10401	7.35e-06
Stk17b	1.10327	6.57e-07
Tmem219	1.10165	1.08e-06
Pcf11	1.10137	1.67e-06
Slc36a3	1.10023	0.000278
Gas2l1	1.0995	0.000315
Parp3	1.0984	2.34e-06
LOC100503923	1.09832	0.000243
Neurl3	1.09756	9.48e-06
Olfr1274-ps	1.09665	9.21e-05
Sprr1a	1.09604	2.74e-05
Tmem65	1.09518	1.45e-06
Sipa1l2	1.09231	6.37e-06
Slc11a2	1.09216	7.25e-06
Rgs16	1.09207	0.000278
C130026I21Rik	1.09162	6.04e-05
Lrp4	1.09133	1.85e-06
Ctsw	1.09058	0.000828
Rftn1	1.09044	0.000132
Midn	1.09013	2.13e-06
Gpc3	1.08987	0.00018
Plekhm3	1.08929	3.32e-07
Ppfibp1	1.08769	9.28e-06
Sesn2	1.08579	1.49e-05
Atp6v1h	1.08567	1.21e-06
Gm20186	1.08442	0.000169
Iqsec2	1.08439	8.32e-06
Map2k3os	1.08383	0.0003
Plcxd2	1.08352	0.00055
Sra1	1.08252	8.96e-06
1700012B09Rik	1.08183	0.000154
Ifnar1	1.08179	1.19e-06
Snx2	1.08144	8.29e-07
Nfkbib	1.08046	1.3e-06
Fap	1.0789	0.00041
P2ry13	1.07857	3.04e-06
Cnn3	1.07784	0.000288
Vwa5a	1.0775	9.88e-07
H2-Q5	1.0772	3.24e-06
Glrx	1.0771	6.19e-07
Cald1	1.07656	3.48e-05
Rab11a	1.07629	9.17e-07
Ticam1	1.07553	6.67e-06
Wsb2	1.0741	3.07e-06
Sh3bp2	1.07307	3.62e-06
Mitd1	1.07221	2.64e-06
4930403O15Rik	1.07122	0.000223
Tlr4	1.07077	2.84e-05
Nod2	1.07008	1.16e-05
Plgrkt	1.06887	3.62e-06
Pxdn	1.06827	6.54e-06
H2-Bl	1.06718	0.000361
Lif	1.06414	3.26e-06
Tbc1d10a	1.0628	1.73e-05
Tecpr1	1.06261	0.000249
Als2	1.06175	7.37e-07
Plekhg2	1.06081	0.000399
Flcn	1.0592	6.81e-05
Rala	1.0583	6.28e-06
Fpgt	1.05823	2.41e-05
4930594C11Rik	1.05805	0.000801
4930404N11Rik	1.05688	1.6e-05
Tank	1.05629	8.15e-07
Ppic	1.05596	3.49e-05
Arhgap25	1.0559	2.98e-06
Parp11	1.05544	3.96e-06
Mt1	1.05532	0.000136
Thap2	1.05477	7.01e-05
Pde1b	1.05432	3.91e-06
Exoc6b	1.05394	7.07e-06
Fhod1	1.05349	3.43e-05
Rap2b	1.0521	8.01e-06
Clec2d	1.05156	7.6e-06
Tap1	1.05112	7.38e-06
Gm20310	1.05069	0.00114
Cd3e	1.05055	0.000198
Jup	1.05043	0.000556
Rab11fip1	1.04987	0.000109
Dtx2	1.04941	3.31e-06
2310001H17Rik	1.04853	0.000212
Tpi1	1.04785	2.21e-06
Sirt2	1.04716	1.45e-06
Tes	1.04612	7.26e-06
Ly9	1.04542	2.01e-06
Tns3	1.04286	2.57e-06
Gpr162	1.04243	0.00111
Mpp5	1.04223	6.21e-06
Tlr13	1.04161	7.45e-07
Ptgis	1.04116	2.59e-06
Gabarapl1	1.04054	1.45e-05
Plekhg4	1.04016	0.000533
4933433H22Rik	1.03989	0.000159
BC147527	1.03885	1.92e-05
Mir3091	1.03866	0.00315
Phxr1	1.03669	7.15e-05
Nt5dc2	1.03657	1.03e-06
1500012F01Rik	1.03657	0.000316
Slc35f6	1.03617	2.26e-05
Ube2q2	1.0358	1.71e-06
Ephx3	1.03561	0.000189
Gm11634	1.03559	8.58e-05
Fmo2	1.03516	0.000531
Hax1	1.0345	1.71e-06
Ier2	1.03449	4.81e-05
Map3k8	1.03428	2e-05
Tram2	1.03374	2.18e-05
Clk1	1.03298	1.27e-06
F630111L10Rik	1.03207	7.1e-05
Tbk1	1.03192	8.54e-07
Brox	1.03134	1.09e-06
4933416M07Rik	1.03091	8.43e-06
4933426M11Rik	1.03075	1.16e-05
Btbd19	1.03006	2.73e-05
Snora75	1.02997	0.00166
Nid1	1.02991	2.2e-05
Ace	1.02894	1.47e-05
Apol9a	1.02787	3.84e-06
H2-K2	1.02743	0.000596
Tjp1	1.02585	5.73e-05
Prss2	1.02572	0.000994
Nt5dc3	1.02396	3.96e-05
Tubb3	1.02376	0.000451
Stx3	1.02196	1.3e-05
Polk	1.02117	1.01e-05
Ceacam16	1.0207	4.77e-05
Slc31a1	1.02033	1.67e-06
1810013L24Rik	1.01953	1.75e-06
Aspa	1.01904	0.000345
Stard3	1.01854	7.15e-06
Arf2	1.01844	0.000215
Pofut2	1.01747	9.16e-06
Noxred1	1.01664	4.81e-05
Saraf	1.01454	4.35e-06
Gimap6	1.0128	0.000321
Fam220a	1.01254	0.000199
Krt8	1.01173	0.000304
Dck	1.0114	1.45e-05
Eya4	1.01112	0.00062
Ubc	1.01068	5.04e-06
Tjp2	1.01065	0.000549
Jarid2	1.01029	3.07e-06
Tarm1	1.01023	4.42e-07
Ctso	1.00858	9.95e-06
Swt1	1.00825	6.32e-05
Snord52	1.00823	0.00231
2310031A07Rik	1.00811	2.79e-06
Msln	1.00786	1.02e-05
Cd93	1.00754	7.05e-06
Scd1	1.00518	0.002
Pim1	1.00384	1.05e-05
Lilrb4	1.00378	4.74e-07
Lrp1	1.00338	5.11e-06
Fndc3b	1.00324	1.3e-05
1810011O10Rik	1.00219	0.0033
Zswim6	1.00175	1.74e-05
Nfe2l3	1.00112	7.5e-05
Cd44	0.999892	3.08e-06
Klf2	0.999481	9.67e-06
Gtsf1	0.998292	0.000138
Tigit	0.998181	0.0112
Clec4a3	0.997865	1.31e-06
Gm9875	0.99706	2.16e-05
Itpkc	0.996813	0.000361
Fam83f	0.991844	1.16e-05
A730081D07Rik	0.991582	6.8e-05
Sct	0.989782	0.000583
Gm11696	0.988613	0.000374
Hrc	0.98858	5.69e-06
Gm8234	0.986783	0.00367
Fth1	0.986567	5.06e-07
Nuak2	0.985156	5.02e-05
Hdac5	0.985155	2.45e-06
Nmrk1	0.984045	8.82e-05
Tbc1d1	0.983771	1.94e-05
Jmy	0.983592	3.93e-06
Cyp4v3	0.982838	2.47e-05
Itga9	0.982076	5.81e-05
Katna1	0.980379	3.96e-06
Slc16a10	0.980305	1.04e-06
Nlrp1c-ps	0.980038	0.0135
Trip10	0.979549	2.33e-06
Pgpep1	0.979344	6.95e-05
Hs1bp3	0.978213	8.74e-05
Aff4	0.978148	8.19e-07
Slc23a3	0.977968	0.000401
Retnla	0.977911	0.000149
Scpep1	0.976315	2.28e-05
Mapk6	0.976211	0.000114
Rab13	0.975439	0.000325
Snx20	0.9747	3.16e-05
Myo1c	0.97454	4.14e-06
Trim26	0.974531	1.85e-05
Pxk	0.974089	8.92e-07
Glt8d1	0.973766	0.000174
Ucp1	0.97265	0.000188
Ell	0.972546	3.97e-05
Ptk2b	0.972541	1.8e-05
Emp2	0.972321	0.00834
Dock7	0.97222	1.1e-06
Gm19450	0.971575	0.000231
Rassf1	0.971554	2.86e-05
Ptges3l	0.970365	2.03e-05
Zc3hav1	0.968441	4.85e-06
Pdlim7	0.968413	4.47e-05
Pnp	0.967125	4.29e-05
Lsr	0.9671	1.92e-06
Baiap2l1	0.966967	6.17e-05
Cd59a	0.964654	0.00153
Ankrd55	0.963982	7.95e-06
Tnfsf8	0.963222	0.000121
A530099J19Rik	0.96289	8.84e-05
Avpi1	0.962869	3.9e-05
Plekhb2	0.962816	0.000388
Phlpp1	0.962395	3.54e-05
Eaf1	0.961948	3.01e-06
Thy1	0.961231	8.99e-06
Cbr1	0.959567	0.000241
Kras	0.958786	1.23e-05
Ankrd50	0.958696	8.19e-06
Mmp3	0.956017	0.000262
Mr1	0.95546	0.000148
Fabp7	0.95483	4.94e-05
Rnd2	0.954627	0.000111
March8	0.954284	0.000226
Per1	0.953058	1.56e-06
Rcbtb2	0.951208	0.000413
Fbn1	0.950981	5.3e-05
Dos	0.950605	2.53e-05
Reep3	0.950208	3.28e-06
Ubtd1	0.9496	0.000419
Syn1	0.948535	1.74e-05
Mafk	0.9483	3.33e-05
Hspb11	0.948187	8.01e-06
Mfsd11	0.946773	0.00011
Slc37a3	0.946231	8.26e-05
Ghdc	0.945923	8.56e-05
Etnk1	0.945328	2.25e-06
Zfp758	0.944075	0.0113
Rnd1	0.944023	0.000586
Urah	0.943903	0.000725
Krt19	0.943789	0.00012
Tex264	0.943723	1.72e-05
Tgfbr2	0.943394	0.000113
Gclc	0.942874	3.36e-06
Me1	0.942865	0.00214
Gngt2	0.942647	1.29e-05
Snora41	0.942425	0.000202
Ms4a6b	0.941923	2.43e-06
Nenf	0.941718	0.00174
Trp53inp2	0.940518	7.08e-05
Coro2a	0.940462	9.67e-06
Stx4a	0.940279	3.3e-06
Mthfs	0.938172	0.000413
Tapbp	0.93752	0.000235
Lst1	0.934808	1.54e-05
Tcf4	0.932864	1.09e-05
Hspa5	0.93273	3.21e-06
Adam33	0.931861	4.78e-05
Mir505	0.931459	0.0269
Atf6	0.928167	6.12e-06
Klhl8	0.928106	1.58e-05
Tfap2a	0.927735	2.13e-06
Htra4	0.927344	0.000348
Gm10752	0.927051	0.00121
Tor1aip1	0.926853	1.4e-06
Clip1	0.925232	6.28e-05
Gpalpp1	0.925219	1.26e-05
Adnp2	0.925161	3.68e-05
Chd2	0.92476	1.3e-06
Oraov1	0.923876	1.82e-05
1700071M16Rik	0.923282	0.000423
Pip4k2c	0.922701	7.58e-05
Casp1	0.922463	3.73e-06
Ddr2	0.922432	0.000124
Fbxl5	0.922211	1.37e-05
Cltb	0.920686	6.84e-06
Clcn6	0.919951	0.000511
Pgf	0.919356	0.000962
Pla2g4a	0.91888	8.56e-06
BC049352	0.917873	1.09e-05
Osr1	0.916592	0.000247
H2-Q10	0.915923	0.00402
Lfng	0.915787	6.63e-06
Prrg2	0.915619	0.000632
Plekho1	0.91496	4.3e-06
Col3a1	0.914478	0.00346
Ncoa3	0.91415	1.69e-05
Fzd5	0.913351	0.000277
Cyr61	0.912575	8.08e-05
St3gal1	0.912568	1.33e-06
Crtap	0.912565	2.63e-05
BC031181	0.912229	8.36e-05
1700099I09Rik	0.912089	0.00631
Stxbp1	0.911583	6.18e-05
Mir1195	0.911324	4.56e-06
Prdx1	0.909419	8.37e-05
Aplnr	0.909192	0.00155
Brd2	0.909189	1.92e-06
Ap1b1	0.909083	1.23e-05
Nxpe5	0.908982	4.43e-05
2210414B05Rik	0.908982	0.00235
Irf2	0.907562	3.84e-06
2200002D01Rik	0.905234	0.000952
Trim43c	0.905185	0.000179
Dvl2	0.904852	8.83e-05
Zmiz1os1	0.904802	0.000408
B630005N14Rik	0.904393	2.12e-05
Gsap	0.904223	4.64e-05
Gm10091	0.903632	2.03e-05
Arhgef12	0.902813	6.98e-05
Gnpda1	0.902579	0.00113
Gm20236	0.901945	1.12e-05
Ehd4	0.901593	3.15e-06
Wdr44	0.901427	0.000646
Tmeff1	0.900988	0.000349
Jak2	0.900512	3.31e-06
Pde3b	0.900214	1.56e-05
Rec114	0.900136	0.000171
Txk	0.899316	0.000167
Cdc42ep4	0.898811	3.38e-05
Kdm3a	0.898109	5.91e-06
4930533B01Rik	0.895827	0.00541
Cd9	0.894956	4.75e-06
Arf4	0.893281	1.8e-06
Slc8a1	0.891957	8.52e-06
Zfand3	0.891679	1.8e-06
Dgkz	0.891615	1.43e-05
Mapk8ip3	0.889301	6.58e-05
Mfsd12	0.888455	0.000272
Flnb	0.888231	1.04e-05
Lxn	0.887754	1.13e-05
Atp1b3	0.887669	5.91e-06
Slc46a3	0.887534	2.45e-05
Plxnb2	0.887363	1.58e-05
Slc39a12	0.885809	0.0019
Slco3a1	0.88531	8.7e-06
B430306N03Rik	0.88395	1.05e-05
Arl8a	0.882652	9.49e-06
Bcl2a1c	0.882048	0.00477
F3	0.881558	2.55e-05
3110002H16Rik	0.880545	2.76e-05
Alkbh7	0.879995	0.000439
Tcirg1	0.879827	3.72e-06
Tm2d1	0.879538	6.64e-05
Rel	0.879103	2.58e-06
LOC102634561	0.879012	0.000235
Slc12a7	0.878964	0.000622
Cln3	0.878512	2.59e-06
Plod2	0.878116	0.000384
Cd109	0.877821	0.000581
Csf2rb2	0.877382	1.18e-05
Pcgf5	0.87528	0.000112
Mir17	0.874569	0.000118
Gm19897	0.874213	0.000114
Mllt6	0.873944	1.42e-05
Mocs2	0.873735	2.62e-05
Nab1	0.873453	5.33e-05
Gpr137b-ps	0.873156	0.000614
Snapc1	0.872921	2.53e-05
Plekhm1	0.871908	1.03e-05
Chd7	0.871599	2.56e-06
Cd48	0.871267	1.38e-05
Eng	0.87093	0.00329
Oas1h	0.870307	0.00488
Slc25a43	0.869919	7.16e-05
Fbxo30	0.869911	0.002
Tbc1d23	0.86946	6.24e-06
Eif2ak2	0.868072	0.00108
F9	0.867619	0.000202
Acvrl1	0.867551	0.000158
Atp2b1	0.867401	4.92e-06
Lilra5	0.867396	1.81e-05
Htatip2	0.867057	1.5e-05
Usp6nl	0.866832	4.15e-06
Trak1	0.866093	2.32e-05
Trim8	0.865666	1.5e-05
Zfp292	0.865178	3.94e-05
Ctnnd2	0.863325	0.000183
Anapc10	0.863055	0.00222
Osbpl11	0.862579	4.64e-05
4930487H11Rik	0.86195	0.000123
Galnt6os	0.86194	0.000216
Pwwp2b	0.861337	0.000804
Piwil2	0.860957	0.000227
Irf2bpl	0.859396	2.61e-05
Fam214b	0.859339	4.75e-05
Rnu3b4	0.858045	0.000446
Ptms	0.85779	6.11e-06
Asl	0.85756	1.83e-05
Gm17359	0.85741	0.00386
Med11	0.85705	4.52e-05
Aqp9	0.856884	0.000192
Prss23os	0.856705	0.000646
Prrg4	0.85643	0.000349
Mir219a-1	0.856377	5.8e-05
Stard6	0.856347	0.00177
Furin	0.856131	1.09e-05
Cdk18	0.856102	0.000237
Gm10621	0.855961	0.00121
Rhox5	0.854777	0.000579
Tmem251	0.853739	4.04e-05
Acss1	0.853275	0.000691
Cd8b1	0.853249	0.000265
Syngr1	0.852679	3.33e-05
Nufip1	0.851418	6.24e-06
Nrp1	0.850948	3.02e-06
Nfe2l1	0.850761	2.39e-06
Pafah1b3	0.849892	0.000336
Gfpt1	0.848973	2.66e-05
4930486L24Rik	0.848736	0.000237
Hck	0.848573	1.42e-05
Myo10	0.848065	0.00151
Sowahc	0.848064	5.08e-05
Fam162a	0.847835	0.000185
Parvb	0.847183	1.08e-05
Fhdc1	0.847118	0.000256
Olfr733	0.847075	0.0183
Gm364	0.847051	0.000306
Prm1	0.845857	0.000147
Crim1	0.845615	0.0047
Mapre3	0.845286	3.12e-05
Serpinb9	0.843188	0.0139
Gm20199	0.842229	0.000101
Lyrm1	0.842009	6.46e-06
Snx30	0.840641	2.92e-06
Bax	0.840128	6.25e-06
Map3k12	0.839883	0.000304
Xylt2	0.83972	7.1e-06
Chd3	0.839061	0.00019
Arl5c	0.83902	0.000122
Olfr1396	0.838953	0.00219
Phf23	0.838176	4.91e-05
Micall1	0.836921	0.00113
Ccser2	0.836537	7.45e-05
Cd22	0.836347	0.000302
Tfip11	0.83578	5.05e-05
Mmp10	0.835102	0.000138
Pgrmc1	0.834914	0.000211
Lphn2	0.834626	0.000325
Mfsd7b	0.833693	1.01e-05
Gas5	0.833029	0.000477
Nfatc2	0.832966	2.93e-05
Nckap1	0.832946	0.000277
Slc25a28	0.832368	1.95e-05
Scamp5	0.830707	0.00011
Lag3	0.830498	0.00489
Sorbs3	0.829881	0.000392
Sppl2a	0.829382	4.85e-06
Prkx	0.829381	1.35e-05
Casc4	0.829284	0.000492
Ltbp1	0.828796	8.82e-05
Cd151	0.828416	0.0001
Mlkl	0.827852	2.25e-05
5330426P16Rik	0.827112	0.00114
Dapk1	0.826953	0.000233
Misp	0.826811	0.0032
Nfib	0.826617	3.71e-05
St18	0.826518	0.000638
B230325K18Rik	0.826338	0.00302
Sftpa1	0.825962	0.00049
Rab5a	0.825714	0.000321
Tspan31	0.825493	2.13e-05
Casp8	0.825465	3.09e-06
Cep170	0.825022	2.88e-05
Selm	0.825008	8.39e-06
Gnb4	0.824815	0.000801
Arap1	0.824461	2.64e-05
AW549877	0.824064	3.49e-05
Pcyt1a	0.823586	0.000141
Fyb	0.823436	4.21e-06
Pianp	0.822861	0.0138
Eepd1	0.822514	4.02e-05
Fbxo11	0.822172	5.47e-06
Zdhhc14	0.822104	3.76e-05
Usb1	0.821368	0.000165
Sgms1	0.821367	4.67e-05
Gas8	0.820815	6.91e-05
Ccdc23	0.820786	1.24e-05
Kif1b	0.82072	6.58e-05
Gimap8	0.820515	0.00566
Hook2	0.820279	0.00434
Trim34a	0.819553	0.000148
Plekha2	0.819311	5.88e-06
Pla2g16	0.81912	0.000113
Capn2	0.818686	1.59e-05
Picalm	0.818597	6e-06
Snx12	0.817765	0.000115
5430437J10Rik	0.816432	0.000523
Hspa8	0.816013	4.31e-06
Slc45a4	0.814981	4.55e-05
Tldc2	0.814639	9.05e-05
Dgke	0.814102	0.00755
Ankfy1	0.814035	2.24e-05
Gls	0.813834	3.31e-05
Ston2	0.813352	0.00107
Pdk1	0.813233	1.27e-05
Arfgap3	0.812964	0.00199
Mybpc3	0.812793	0.00239
Ak4	0.81272	0.00137
Sft2d1	0.811827	0.00029
Chmp1b	0.811531	7.65e-06
Ccdc59	0.811486	0.000625
Bahd1	0.810943	0.000323
Ppp1r18os	0.810677	7.11e-05
Atp6v1f	0.809521	4.78e-05
Prss46	0.809438	0.00246
B430305J03Rik	0.809079	8.31e-05
Prph	0.809076	0.00134
Phf13	0.808433	0.00025
Gm9817	0.808266	5.13e-05
Srrd	0.807939	5.13e-05
Camk2d	0.807902	3.81e-05
Tlk2	0.807268	1.8e-05
Nptn	0.807175	3.67e-06
Nfe2l2	0.807091	8.63e-06
Slfn1	0.80698	4.31e-06
Cdh1	0.805965	0.00121
2900060B14Rik	0.805226	0.000231
Lgals9	0.804403	1.08e-05
Idua	0.803285	7.06e-05
Chst1	0.803249	0.000721
D5Ertd579e	0.803023	0.000124
Zfp677	0.802896	0.00523
Chmp4b	0.802661	5.88e-05
Fstl1	0.802653	0.000205
Nus1	0.80151	0.000142
Plbd2	0.801285	0.000149
Ranbp2	0.80054	4.9e-05
Tnfsf4	0.800403	0.00739
Synj1	0.800054	1.66e-05
Tusc2	0.799466	5.59e-05
Enc1	0.798605	0.00192
Slc9a3r1	0.797124	1.37e-05
Apool	0.796112	0.000511
Fam50a	0.795779	5.05e-06
Ifi27l2a	0.795703	5.25e-05
Specc1l	0.79483	1.42e-05
Crybb1	0.79474	7.16e-05
Agfg1	0.794591	8.07e-06
Mex3d	0.794392	0.00145
Tgfbr1	0.794377	3.78e-05
Kif1a	0.794153	8.78e-05
Efnb2	0.793202	0.00338
Dkk2	0.793058	0.00243
Mgrn1	0.79262	4.35e-06
Tceb1	0.790966	0.00135
Cox6a2	0.790928	0.0138
Jmjd1c	0.790859	1.99e-05
Zfyve16	0.790091	4.94e-05
Gbp11	0.789614	0.019
Jade3	0.789277	0.000492
Mir3109	0.788932	0.000151
Olfr1494	0.788561	0.0112
Vezt	0.788533	0.000561
Arhgef10l	0.787812	0.00056
Prrx1	0.787016	0.00562
4833419F23Rik	0.786907	0.00168
Lrig1	0.785914	0.000312
Ctss	0.785427	5.74e-06
BC028528	0.783651	5.59e-05
Rps17	0.783352	0.00143
0610043K17Rik	0.782148	0.0032
Rragc	0.781924	0.000171
Adamtsl5	0.781759	0.00147
Ppm1k	0.781515	3.76e-05
Pecam1	0.780575	0.000217
Mir344d-2	0.779316	0.000964
Ddhd1	0.779133	5.95e-06
Cd300lf	0.779008	0.000274
Tob2	0.778611	0.000211
Gm4832	0.778475	0.00212
C2	0.778396	0.000339
Gcnt2	0.778138	1.19e-05
Scyl2	0.777442	7.77e-06
1700058P15Rik	0.775416	0.000264
Gm16892	0.774592	8.08e-05
Asah2	0.774278	0.000625
Chst14	0.773921	0.000477
Unc93a	0.773717	0.00228
Tnfrsf9	0.773571	0.000549
D17Wsu92e	0.773497	1.22e-05
Adam17	0.772229	1.56e-05
Adar	0.771516	2.83e-05
9430097D07Rik	0.771431	0.000686
Mgat5	0.770068	1.23e-05
Zfp583	0.769678	0.00217
Ptger4	0.769552	0.000555
Smad3	0.769263	0.00019
Alkbh5	0.769059	0.0003
Tnfrsf1b	0.769026	1.59e-05
Wbp5	0.768296	0.000176
Sh3glb1	0.768045	5.83e-06
Epas1	0.767915	0.00213
C5ar2	0.767709	4.14e-05
Gm8995	0.766754	7.72e-05
Stx12	0.766566	0.00198
Trp53cor1	0.766492	0.000625
Snap29	0.765716	6.07e-05
Fgfr1	0.764606	0.00221
Gm20337	0.764559	0.00368
Cep170b	0.763857	3.38e-05
Med29	0.76345	0.000221
Dnmt3aos	0.763281	0.00181
Snx18	0.7628	4.47e-06
BC021767	0.762558	0.0161
Trim6	0.762512	0.00117
Ywhag	0.761667	0.000353
Fbxo39	0.761321	0.00152
Batf3	0.761128	0.00453
Rnf31	0.76106	6.7e-05
Ccl9	0.760511	6.07e-06
Slc15a2	0.759507	0.000612
Dennd6b	0.758993	0.00102
Fbxo32	0.758533	0.000928
Eno2	0.758311	0.000595
Fam219a	0.758021	0.000287
Simc1	0.757714	0.000688
Rab22a	0.757423	0.00168
Gm10104	0.757259	0.00442
4931406P16Rik	0.757158	8.49e-05
Glmp	0.755399	4.23e-05
Aida	0.755397	8.68e-05
Tubg2	0.755242	0.0422
Tex14	0.755202	6.74e-06
Zfp36l2	0.754343	1.22e-05
Efemp2	0.753732	0.00497
Srgn	0.753724	8.58e-05
Ptprn	0.753592	0.00275
Ppme1	0.753362	0.000421
Fam188a	0.753352	4.32e-05
Senp5	0.753092	0.000234
Gm12689	0.752161	0.000312
Pepd	0.751741	1.88e-05
Gm5936	0.75145	0.00882
Olfr9	0.750606	2.38e-05
Gm10941	0.750325	0.0176
Hmga2-ps1	0.750234	3.81e-05
Gm807	0.749458	0.000284
Gjb2	0.748133	0.000447
Adam30	0.74763	0.000624
Mir29a	0.747404	0.00129
Serinc1	0.746607	4.82e-05
Lrrc42	0.746351	0.00249
Rngtt	0.746314	1.72e-05
Gpx8	0.74613	0.0066
Cped1	0.746076	0.000545
Tep1	0.745863	3.04e-05
Fas	0.74486	0.000404
Luzp1	0.744629	0.000225
Gm19345	0.742718	0.00239
Ctsc	0.74203	1.39e-05
Atf4	0.741836	1.74e-05
Ppp4r2	0.741628	1.06e-05
Hnrnph2	0.741557	0.00036
Bambi	0.740836	0.000584
Tra2a	0.739958	5.79e-05
Abi1	0.739917	3.73e-05
Ubb	0.739785	0.00113
Tpm4	0.739351	0.00012
Tmem37	0.739126	0.000226
Rptoros	0.738315	0.00139
Rsrp1	0.738305	1.1e-05
4833418N02Rik	0.738115	4.67e-05
Cttn	0.736851	0.00114
Cd4	0.735795	0.000368
Irf9	0.735309	0.000148
Rsph9	0.735211	0.00108
Slc30a4	0.734788	4.94e-05
Pla2g15	0.734658	1.55e-05
Gm10872	0.734222	0.00256
Gclm	0.73401	2.45e-05
Dpy19l3	0.734005	0.000901
Sh3bgrl2	0.733969	0.00436
Arl4d	0.733882	0.00954
Gna12	0.7338	0.000841
Mir483	0.733638	0.00257
Fam198b	0.733021	0.00492
Lmo7	0.732211	0.00525
Tatdn2	0.731824	0.000291
Disp1	0.73158	0.000984
Apoe	0.731382	1.06e-05
Trim72	0.729957	2.66e-05
Arhgap5	0.729561	0.00114
Sh3pxd2a	0.728488	2.7e-05
Itgam	0.728173	2.59e-05
Npc2	0.727856	2.44e-05
Fam105a	0.727708	5.63e-05
Sema7a	0.727631	0.000989
BC106175	0.72723	0.0069
Itk	0.726988	0.000501
Snx1	0.726606	7.47e-06
Lipn	0.725753	0.000252
Tax1bp1	0.725162	8.14e-06
Emc9	0.724355	0.00129
Cryba1	0.724291	0.000902
Slc15a4	0.723585	0.000192
Ubash3b	0.722879	6.97e-05
AI413582	0.722691	0.000316
Lemd2	0.722403	0.00127
Vav3	0.721813	9.43e-06
Fbxo6	0.721082	1.08e-05
Cyb5a	0.720882	0.000291
Grasp	0.720565	0.00179
Cd96	0.718751	0.00069
4930599N23Rik	0.71835	0.00263
Cxcl15	0.717283	0.000405
Ctnnd1	0.717025	0.000759
Rbbp6	0.716215	4.94e-05
March5	0.71618	3.79e-05
Tbxas1	0.716128	0.000183
Ttc39c	0.715443	1.92e-05
Bloc1s6os	0.715264	0.00325
Polb	0.714661	0.000383
Tle4	0.714509	0.000651
Mif4gd	0.713487	0.00017
Vgf	0.71305	0.00565
Myd88	0.712087	2.11e-05
Bbs10	0.710786	0.00432
Slc7a15	0.710529	0.000213
Cd53	0.709899	1.08e-05
4930432J09Rik	0.709802	0.00344
Gm16445	0.709519	0.00169
Hdc	0.709505	0.000396
Pcolce2	0.709189	0.000426
Jag2	0.708994	0.00199
4931428F04Rik	0.708626	0.000835
Sat1	0.708158	5.3e-05
4933407I18Rik	0.707931	0.00415
BC005537	0.707535	1.97e-05
Arl4a	0.707475	0.000139
Cdk17	0.707235	5.13e-05
4933432I03Rik	0.70704	0.000482
Nes	0.706674	0.000142
Lsm10	0.706478	0.00277
Rtn2	0.706422	0.000859
A730011C13Rik	0.706412	0.00202
Trav9d-3	0.706307	0.00158
Scgb1b20	0.706137	0.000219
Rnf13	0.705227	9.99e-05
Fbxw7	0.705074	0.000194
Sfmbt1	0.704959	1.83e-05
Fads3	0.704474	0.00943
Tsc22d3	0.703283	0.000408
1700011E24Rik	0.703247	0.000536
Dip2a	0.703104	0.000443
Psen2	0.702777	7.89e-05
Ggct	0.70266	0.0001
Ccdc71l	0.702056	0.000193
Mir3088	0.701524	0.000734
Lrrc3	0.700827	0.00116
Insig1	0.700669	0.000505
Bmp1	0.700371	0.00404
Nmnat1	0.700363	0.0204
Snord83b	0.700052	0.00968
Samd8	0.700044	3.31e-05
Arih2	0.699947	0.000116
Tdgf1	0.699737	0.000379
5031414D18Rik	0.69921	0.000106
Slfn5os	0.698438	0.0188
Mef2d	0.698281	4.93e-05
Ccdc109b	0.697953	1.52e-05
Stac2	0.697749	0.000666
Gm7710	0.697269	0.00298
4930444E06Rik	0.696895	0.000525
Tcp11l1	0.696742	0.000125
Atxn1	0.695008	0.00902
Sec24d	0.694863	5.08e-05
Lincpint	0.694766	0.0132
Zcchc14	0.694706	3.72e-05
Snx3	0.694702	5.93e-05
Ints6	0.694221	0.000145
Tnfaip1	0.694036	0.00588
Gm15127	0.693474	0.0105
Gpr85	0.693178	0.00124
Ghitm	0.692738	3.05e-05
Depdc7	0.692021	0.00824
Gm19451	0.691803	0.000235
Tmem198b	0.691191	8.35e-05
Chpt1	0.691139	0.000305
Met	0.690851	3.42e-05
Atp6v1d	0.690651	5.99e-05
Pi4k2b	0.690028	7.47e-05
Gpatch3	0.689633	0.00195
Rmrp	0.688681	0.0397
Gpr55	0.688638	6.8e-05
2510009E07Rik	0.688149	0.000789
Crlf2	0.688135	0.00039
Rtfdc1	0.687919	6.1e-05
Map2k3	0.687674	7.06e-05
Il13ra1	0.686831	2.41e-05
Nisch	0.686719	2.41e-05
Acot13	0.686386	9.97e-05
Piezo1	0.686354	2.05e-05
Rtn4	0.686313	2.96e-05
Mir1970	0.686198	0.0155
Slco2a1	0.685832	0.000258
Mink1	0.685669	0.000494
Decr2	0.6847	0.000998
Grn	0.684114	4.76e-05
Syap1	0.683889	7.34e-05
Krt18	0.683703	0.000679
Tnp2	0.68311	0.0438
Tfe3	0.683079	5.28e-05
Atg4c	0.682536	8.74e-05
Mpp1	0.68246	1.56e-05
Kctd6	0.682029	0.00308
Pdgfc	0.68171	0.000215
Lasp1	0.681033	3.46e-05
Msantd4	0.680942	0.00025
Ndfip1	0.680759	3.66e-05
Nedd4l	0.680274	0.000924
Rptor	0.680116	0.000281
Zc3h12d	0.67995	0.000451
A730098P11Rik	0.679281	0.00195
Pik3c2a	0.67889	8.57e-05
Nr3c1	0.678758	1.77e-05
Praf2	0.678668	6.3e-05
Parp4	0.678459	9.48e-05
Kcnn3	0.678399	0.00715
Gm17455	0.678299	0.0252
Tmem128	0.677976	0.00169
Slc26a2	0.677549	0.000471
Flnc	0.676749	0.000834
Dcxr	0.676413	0.00287
Atg13	0.676209	0.000134
Nbeal1	0.676205	0.000732
Parva	0.675603	0.000173
Ensa	0.674716	7.72e-05
Armcx3	0.673919	0.00046
Afg3l2	0.673326	4.76e-05
Slc39a10	0.672767	0.000246
Pvrl2	0.672481	0.0186
Tet2	0.672335	2.63e-05
Atp6v0a1	0.670963	0.001
Tigd2	0.67094	0.00113
Fhad1	0.670714	0.00208
Clu	0.67029	0.00126
Sh2d2a	0.670161	0.000416
Gm19412	0.669199	0.00217
Gpm6a	0.669077	0.000812
Arl13b	0.668712	0.000446
Igsf8	0.668379	0.000734
Spin2-ps1	0.668241	0.0163
Ptdss2	0.668095	0.0232
Slc26a11	0.667348	0.00113
AI427809	0.666834	0.000431
Mcoln1	0.666456	5.88e-05
Serpinc1	0.666242	0.0121
Zcchc6	0.666015	2.4e-05
Akr1a1	0.665847	6.44e-05
A030001D20Rik	0.6648	0.00296
Kcnk6	0.664753	0.000116
Rhou	0.664685	0.000217
Stard3nl	0.664579	5.07e-05
Nexn	0.664336	0.000874
Ggn	0.664289	0.000781
Gpr157	0.663988	0.000396
Pramef8	0.663967	4.62e-05
Enox2	0.663935	0.000113
Gm13157	0.663918	0.00607
Letm2	0.663393	0.00923
Mdk	0.663253	0.00262
Lamtor3	0.662513	2.43e-05
Jmjd6	0.662097	0.000161
Hspb7	0.662055	0.000336
Rab3gap2	0.661802	4.91e-05
Hap1	0.661543	0.0151
Tmprss2	0.661144	0.00436
Sulf1	0.660996	0.000227
Upk3b	0.660596	0.000328
Gtpbp8	0.660311	5.38e-05
Vtcn1	0.659885	5.99e-05
Zfp281	0.659329	0.000321
Rab2b	0.659203	0.00559
Tmem159	0.658452	0.00888
Sgta	0.658289	0.001
Olfr1014	0.658162	0.0009
Gm9047	0.658058	0.0175
1700094D03Rik	0.657832	0.0163
Gm4285	0.657478	0.00653
Sh3bgrl	0.657329	6.31e-05
Wdtc1	0.657241	3.21e-05
Angpt2	0.657241	0.00257
Ptrh1	0.657066	0.0219
Creg2	0.656845	0.00187
Trcg1	0.656278	0.0105
Ggta1	0.656197	0.000225
Tapbpl	0.65607	0.000245
Atp6v0c	0.656001	2.26e-05
Zdhhc18	0.655513	0.000111
Hspb8	0.654985	0.00048
Gm20740	0.654942	0.0031
Ltbp3	0.654262	0.036
Dppa4	0.653979	0.0237
Tmed5	0.652434	0.00011
Gm19510	0.652058	0.00581
Anxa5	0.651743	9e-05
Prrt1	0.650621	0.00457
Raph1	0.650537	0.000263
Olfr222	0.649397	0.00153
Cd63	0.649303	0.00012
Sbno2	0.64901	6.48e-05
Dag1	0.648993	0.00404
Neu1	0.648987	0.000134
Szrd1	0.648548	0.00177
Ralgapa2	0.647825	0.00216
Trmt61b	0.647326	8.59e-05
Lat	0.64705	0.0221
Megf8	0.645652	0.000818
Psd	0.645345	0.000268
Gm7008	0.64524	0.00151
Zfp467	0.645034	0.000751
Siglech	0.64476	0.015
Cnnm2	0.643242	0.00176
2310043M15Rik	0.643065	0.000115
Map7d1	0.642662	2.55e-05
Gm3470	0.642178	0.00382
Lef1	0.641697	0.00168
Inpp5j	0.640969	6e-05
Calcrl	0.640822	0.000195
Trav7d-4	0.640339	0.00229
Cass4	0.640195	0.0189
Ttc1	0.638595	8.98e-05
Ehd2	0.637848	0.000559
Cerk	0.637592	0.00439
Gm13999	0.637117	0.0268
Zfp429	0.636354	0.0281
Cd59b	0.6363	0.00766
Nup98	0.635723	0.000161
Bcl2l2	0.635642	0.00174
Rxra	0.635396	3.79e-05
Smg1	0.635227	2.84e-05
Arhgap22	0.635144	0.000457
Podn	0.634492	0.000694
Dnajb1	0.63384	0.000286
Fam84b	0.633627	0.00756
Fbxl22	0.633087	0.000147
Gpr133	0.632988	0.014
Shisa5	0.632515	3.21e-05
Angptl7	0.632244	0.00974
Hn1	0.631673	9.46e-05
Il22ra1	0.630833	0.00663
Aga	0.630825	0.00117
Ppp1r9b	0.630799	0.000535
F2r	0.63026	0.0112
Secisbp2l	0.629983	4.45e-05
Lysmd3	0.629838	0.000374
C130040N14Rik	0.62976	0.00468
March9	0.629391	0.0113
Fbxo28	0.628203	0.000177
Dennd1c	0.627963	0.00208
6430531B16Rik	0.627386	5.11e-05
Ddt	0.627374	0.00146
Lrch1	0.627219	0.000156
Zc2hc1a	0.627125	0.00097
Sesn3	0.627078	0.00564
Pcdhb8	0.626996	0.0309
Rpph1	0.626645	0.000151
Crk	0.62635	2.55e-05
Slc25a37	0.62598	0.000106
Serac1	0.625026	0.00314
Ttll1	0.624888	0.00223
Eif5b	0.624878	7.81e-05
Pon3	0.624563	0.004
Cep95	0.623198	0.00602
4930506M07Rik	0.622906	6.07e-05
Tead4	0.622602	0.00078
4931406H21Rik	0.621422	0.00408
Epha2	0.621321	0.000549
Tmem168	0.6212	0.00014
Rab34	0.621154	0.00311
Atox1	0.621047	0.000461
Tinf2	0.620993	0.000817
Plxnd1	0.620835	2e-05
Klf16	0.620681	0.0225
Pik3cb	0.620549	5.54e-05
Tnni2	0.620344	0.00822
Rap1b	0.618585	1.69e-05
Senp2	0.61837	9.28e-05
Chm	0.617807	0.000748
Lap3	0.617751	0.00477
Mien1	0.61771	0.000135
Gm13251	0.617658	0.0267
Mknk2	0.617283	0.0025
Atp9b	0.617247	0.000721
Gpr107	0.617086	0.00161
Plcl2	0.61692	0.000821
Zswim8	0.616904	0.000228
Wt1	0.61667	0.000691
Wdr55	0.616648	0.00594
Zfpm1	0.616461	0.000217
Slmo1	0.616071	0.0018
Tmem41b	0.615575	0.000164
Sparcl1	0.615572	0.000193
Msmo1	0.614493	0.000329
Trpv2	0.6144	0.000266
Cenpb	0.613779	0.00398
Eif1-ps3	0.613736	0.0118
Map2k1	0.613227	8.81e-05
Casp3	0.612789	0.00832
Gm12474	0.61269	0.005
9030624J02Rik	0.612667	3.12e-05
Pcp4l1	0.612453	0.00387
1600014C23Rik	0.612431	0.00069
Txlnb	0.61238	0.000665
Fnip1	0.612354	0.000222
Bcl2	0.611534	0.000271
Gm20219	0.610921	0.00342
Daam1	0.610602	0.00069
Atp6ap1	0.610366	0.000189
Snx13	0.610309	5.65e-05
Hmgcr	0.609301	0.000894
Pdgfra	0.608914	0.00696
9930021J03Rik	0.608883	0.00547
Zscan2	0.608864	0.0261
Kctd21	0.608798	0.0262
Clec7a	0.608532	0.000528
Slc34a2	0.607969	0.00701
Col4a1	0.607946	0.000985
Gcgr	0.60783	0.000838
Itgb1	0.607768	0.00148
Pmepa1	0.607732	0.00253
Hrh2	0.607326	0.000461
Mif	0.606612	6.25e-05
Fam83c	0.606255	0.00215
Smurf1	0.605873	0.00374
Rps11-ps1	0.605274	0.0116
Hps4	0.605231	0.0034
Ppnr	0.60466	0.000206
Mesdc1	0.604313	0.000187
Psmb6	0.603509	8.16e-05
Ldlr	0.603406	0.000231
Fignl2	0.603301	0.000471
Rpp25	0.603186	0.00478
Cox17	0.603075	0.000168
Parvaos	0.603068	0.00488
Mrpl52	0.602416	0.00173
Lamp3	0.602346	0.00459
C78197	0.602079	0.025
Stamos	0.601622	0.000838
Tsga10	0.601412	0.000714
Dbp	0.601379	0.00193
Gm10555	0.601368	0.002
Ppp2r2a	0.600757	0.000481
Zfat	0.600617	0.000484
Fbxw11	0.600465	0.000314
Rheb	0.599874	0.000153
Pmvk	0.599607	0.000171
Fbxo33	0.599498	0.00243
Wwp2	0.599093	0.000193
Trav6-3	0.598939	0.0053
Tnip1	0.598614	0.00206
Ackr3	0.598326	0.00616
Mepce	0.597926	0.000321
Tubb4a	0.597309	0.00124
Setbp1	0.597269	0.0384
Rhoq	0.59689	0.000428
Zfp90	0.59641	0.000333
Gm6548	0.596247	0.000989
1700003F12Rik	0.596178	0.00722
Crip2	0.59552	0.00207
Rbms1	0.595487	5.55e-05
Med15	0.595375	0.00044
Cycs	0.595303	0.00557
I730030J21Rik	0.594819	0.00248
Arl8b	0.593936	0.000226
Hk3	0.593382	0.000191
Clk4	0.593381	0.000804
Amn	0.59302	0.00728
Nagk	0.592751	0.000781
Cnot4	0.592618	0.000771
Rnf121	0.592353	0.000631
0610042G04Rik	0.591414	0.00171
Gm10499	0.591033	0.00688
Nkain1	0.590584	0.00266
Hid1	0.590334	0.00483
Spata31d1d	0.589981	0.00166
1700003L19Rik	0.589694	0.000978
Cdc42se2	0.589312	0.000177
Ctrl	0.58926	0.00268
E430025E21Rik	0.589169	0.000347
Ldha	0.588911	0.00147
Cln5	0.588765	6.16e-05
Wdr81	0.588321	0.000132
Snap23	0.58818	9.39e-05
Trim47	0.588138	0.0148
Vps41	0.587944	0.000202
Zmynd10	0.587661	0.0245
Trav14d-3-dv8	0.586819	0.000105
Anxa8	0.58673	0.00288
Tgfbi	0.586143	0.000219
D330045A20Rik	0.58575	0.00303
Apoc2	0.585489	0.000236
Trim14	0.585258	0.000381
1700022I11Rik	0.585249	0.00416
Cipc	0.585029	0.000153
Phlda3	0.584649	0.00478
Tmem218	0.583577	0.00244
Cyb5r3	0.583301	9.28e-05
Ppp1r3b	0.583205	0.00359
Rreb1	0.583068	0.000175
Fam53c	0.582637	9.47e-05
4921511I17Rik	0.582526	0.0217
Man1a	0.581634	0.000678
Crtc3	0.581477	0.000387
Riok3	0.581375	3.15e-05
Dhx40	0.581203	9.68e-05
A230046K03Rik	0.581087	0.000201
5730508B09Rik	0.580769	0.00137
Ptrf	0.580284	0.00182
Zfp131	0.580148	0.000117
Cml2	0.579841	0.0305
Nudt9	0.579796	0.000528
Zfp655	0.579714	0.00255
Mapk9	0.579061	0.00363
Adra1a	0.578945	0.00114
Rgmb	0.578576	0.00192
Gm15413	0.578368	0.0113
Sphk2	0.577867	0.000208
Slc1a2	0.577684	0.000553
Srp54c	0.577532	0.00113
Ppm1h	0.577184	0.000299
Lgals3	0.57715	4.54e-05
Slc39a6	0.575597	0.000387
B3gnt6	0.57556	0.00161
Zdhhc1	0.575386	6.91e-05
Apcdd1	0.575385	0.000481
Grb2	0.575054	0.00194
Tpd52	0.574927	0.000608
Med10	0.574645	0.00258
Snord49b	0.574548	0.00931
Cd248	0.574491	0.00645
Olfr1372-ps1	0.573675	0.0301
Il3ra	0.573526	0.0156
Gnptg	0.573446	0.0046
Itm2c	0.572221	0.00245
Bmp2k	0.571961	0.000159
Rab8b	0.57183	5.08e-05
Il2ra	0.571579	0.00663
Rhoj	0.571168	0.0158
Rsrc2	0.570889	7.95e-05
Wdfy3	0.570216	0.000137
B4galt2	0.570042	0.00449
Slc6a4	0.569631	0.00811
Chmp5	0.569485	8.92e-05
Apol8	0.56907	0.00829
Rab5c	0.569064	9.28e-05
Gale	0.569	0.000462
Ptprj	0.568981	0.000113
Stx11	0.568874	0.0176
Cd28	0.568695	0.00957
Phf1	0.568398	0.00155
Fkbp10	0.56835	0.0026
Rabgap1	0.5675	0.00117
Gm10657	0.566808	0.00134
Gm5129	0.566706	0.026
Rab43	0.566274	0.00181
Ggcx	0.566076	0.000251
Kif13b	0.565812	0.00141
Wfdc17	0.565024	0.00142
Inpp5d	0.564473	0.000236
B230217C12Rik	0.564173	0.00125
Wwp1	0.564163	0.000311
Usp38	0.564071	0.000594
Ptrh2	0.563735	0.0364
Gm4758	0.563718	0.0161
Zmym6	0.563683	0.00243
Ykt6	0.563492	0.00164
Slc35e3	0.563178	0.00286
Gnl1	0.562956	0.000402
Mon2	0.562565	0.000213
Clic5	0.56247	0.00934
Sirt6	0.562361	0.00491
Nt5c2	0.562273	0.000233
Chrna9	0.561945	0.00358
Tubb2b	0.561937	0.00152
Dnajb13	0.561661	0.00469
Sftpb	0.561068	0.00108
5330439A09Rik	0.560919	0.0092
Fgd4	0.560711	0.000458
Atg12	0.560481	0.000409
Atn1	0.560258	0.0054
Psd4	0.56009	0.000538
Rap2c	0.559758	7.83e-05
Gramd1b	0.559429	0.000385
Akirin1	0.55931	0.00929
Prpf39	0.559234	0.00067
Trim12a	0.558894	0.0013
Lrch3	0.558876	0.000389
Krt14	0.558818	0.00456
Rnf215	0.558601	0.00126
Itga6	0.558404	0.00119
Paox	0.55817	0.0012
Csnk1d	0.557629	0.000364
[truncated: 5,452 more rows]

## Sheet: Table S1 page-3
Supplementary Material
Monocytes Differentiate to Immune Suppressive Precursors of Metastasis-
Associated Macrophages
Takanori Kitamura*, Dahlia D. Shenton, Luca Cassetta, Stamatina Fragkogianni, Demi Brownlie,
Yu Kato, Neil Carragher, Jeffrey W. Pollard
* Correspondence: Takanori Kitamura: tkitamur@exseed.ed.ac.uk
A MAMPC/C-MO, logFC > 2.0: continued
Gene_symbol	logFC	adj.P.Val		Gene_symbol	logFC	adj.P.Val		Gene_symbol	logFC	adj.P.Val
Tppp3	2.44927	3.98e-07		Dcn	2.27891	2.34e-07		Ppap2b	2.13964	7.73e-06
Gp49a	2.44447	3.97e-09		Nrg4	2.27721	7.95e-09		Aim1	2.13631	1.79e-09
Zmynd15	2.44109	1.82e-09		Slfn10-ps	2.27377	0.000132		Cdh5	2.1316	7.36e-08
H2-Q4	2.43983	1.66e-07		Zfp703	2.27196	1.12e-08		Rasgrp1	2.13104	2e-07
Por	2.42937	2.56e-09		Daxx	2.26075	5.15e-08		Slc2a1	2.1268	6.49e-09
Cpeb2	2.42755	5.11e-09		Antxr2	2.25968	2.64e-08		Snx8	2.12005	1.12e-08
Lrrc25	2.41955	1.5e-09		Dst	2.25729	4.9e-09		Ppp1r13b	2.11951	6.41e-08
Tnfsf10	2.40532	7.49e-08		Rhoc	2.25728	1.31e-06		Tmem88	2.11887	1.52e-08
Cd276	2.40465	4.68e-09		Clcf1	2.25558	4.49e-08		Trim30d	2.116	3.45e-08																		44.3333
Igf2r	2.40396	6.17e-09		Mospd4	2.25538	3.56e-08		Ugcg	2.11342	5.08e-09
Id3	2.40003	4.86e-07		Ccnd2	2.24829	3.56e-08		Rnf19b	2.11146	3.24e-08
Skil	2.39456	1.38e-07		Mov10	2.24434	6.21e-09		Cd83	2.10813	2.15e-07
Rcan1	2.38915	1.16e-08		Gas6	2.24014	4.77e-08		Clip2	2.10376	2.45e-08
Nlrp3	2.38762	1.69e-09		Gpr31b	2.23988	2.44e-06		Zbp1	2.10236	6.52e-09
Ddx58	2.38664	6.93e-09		Hip1	2.2398	1.1e-08		Klrd1	2.10081	4.8e-05
Ifih1	2.38664	2.04e-09		Il1r1	2.23862	2.01e-08		Nfkb2	2.09739	1.76e-07
Lamc1	2.38562	9.68e-09		Appl2	2.23738	3.13e-09		Ninj1	2.09558	1.46e-08
Cmpk2	2.38248	1.79e-09		Bhlhe40	2.23719	7.22e-08		Inhba	2.09517	2.82e-07
Phf11b	2.37916	3.08e-09		Flt1	2.23425	2.88e-08		Pmaip1	2.09262	1.25e-06
Pmp22	2.37314	9.93e-09		Oas1g	2.23114	3.86e-09		Lpl	2.09161	4.25e-09
Fam46c	2.37105	2.42e-07		Pltp	2.22349	1.34e-07		Tgfb3	2.08819	4.86e-07
Tbc1d9	2.3626	7.3e-08		Clec4e	2.22307	1.6e-09		Rin2	2.07944	3.31e-08
Bcl2l1	2.35981	1.11e-07		Parp14	2.22269	1.67e-08		Parp12	2.07846	9.39e-09
Mgat4a	2.35895	7.78e-08		Mmp27	2.21562	2.21e-06		Ckb	2.07762	1.16e-08
Pou3f1	2.35752	2.59e-07		Mtmr10	2.2129	1.11e-06		Ly96	2.07543	4.15e-07
Abcg1	2.34487	3.88e-08		Csf1	2.20845	2.59e-08		Cryba4	2.0681	1.53e-06
Gm7160	2.33767	1.86e-08		Gdf3	2.20834	3.5e-07		Ccrn4l	2.06306	2.05e-08
Ifit3	2.33431	1.92e-06		Arl5b	2.20255	9.35e-09		Tnfrsf12a	2.05556	1.15e-07
Plau	2.32568	5.7e-09		Stat2	2.1948	1.72e-08		Itga5	2.05545	2.28e-08
Tnfsf15	2.32433	3.1e-07		Aif1	2.19295	1.82e-09		Lat2	2.05526	1.01e-07
Hyal2	2.3189	4.42e-06		Epb4.1l2	2.18781	1.86e-08		Tnip3	2.05263	6.98e-07
Tmem132a	2.31682	9.59e-09		Galnt6	2.18098	6.64e-08		Fgl2	2.05101	1.64e-08
Tnfaip6	2.31552	2.08e-09		Gch1	2.17307	5.2e-09		Grap2	2.04633	2.02e-06
Spint1	2.31293	6.57e-08		Rabgef1	2.17209	8.07e-08		Plekhm2	2.04006	1.36e-08
Icam1	2.31237	1.29e-08		Dusp4	2.17161	3.39e-06		Nampt	2.03071	2.16e-08
Lipg	2.30004	1.28e-08		Hivep2	2.16818	5.4e-08		Saa3	2.02703	1.34e-07
Slc39a14	2.29933	3.65e-09		Ift22	2.16799	2.08e-07		C5ar1	2.02587	1.9e-08
Cndp2	2.2955	1.92e-09		Timp3	2.16628	2.56e-06		Abcg3	2.01843	1.03e-07
Irgm2	2.29346	1.09e-08		Sqstm1	2.15173	3.15e-08		Gem	2.01733	1.03e-07
Socs3	2.29111	1.05e-08		Marco	2.15001	2.53e-08		Mitf	2.01591	1.86e-08
Phf11c	2.29103	2.12e-05		Relb	2.14871	1.8e-07		Gpr35	2.01259	4.49e-08
Il10rb	2.28827	9e-08		Akr1b8	2.14327	7.55e-09		H2-T10	2.012	6.28e-07
Asph	2.28342	2.52e-09		Pea15a	2.14113	2.41e-07		Slc23a2	2.00913	1.5e-08
Nt5c3	2.2829	1.2e-08		Mir3074-2	2.14054	7.82e-06		Spryd7	2.00838	1.09e-07
								Mir511	2.00554	3.9e-05
B MAMPC/MAM, logFC > 2.0				C MAMPC/MAM, logFC < –2.0
Gene_symbol	logFC	adj.P.Val		Gene_symbol	logFC	adj.P.Val
Dhfr	3.74318	8.14e-08		Lyve1	-3.10908	2.59e-07
Klk1	3.00471	3.45e-05		Retnla	-2.94615	9.84e-07
Lipg	2.91594	1.62e-07		Ltc4s	-2.63759	1.62e-07
Cxcl11	2.57833	6.15e-06		Plet1	-2.59591	2.3e-06
Il1r2	2.46556	2.59e-07		Marco	-2.50173	2.59e-07
Cd177	2.34672	7.16e-07		Cd5l	-2.40306	0.000214883
Il6	2.22468	2.59e-07		Ccl17	-2.15259	4.6e-06
Gbp4	2.17823	8.46e-05		Vsig4	-2.08321	0.000136207
Amica1	2.13729	2.17e-06		Fcna	-2.04465	7.23e-06
Ly6c2	2.12895	2.59e-07		Ear1	-2.02751	0.00776467
Ly6i	2.08511	3.26e-06		Igf1	-1.97776	3.97e-06
Sectm1a	2.05836	7.53e-06		Prg4	-1.97719	2.53e-06
Cryba4	2.0126	2.77e-05
Ms4a4b	1.99818	9.58e-06
					Page-3/3
																		82.1667
Gm14446	6.19383	2.33e-11
Gm15056	5.40905	4.59e-11
G530011O06Rik	4.7235	1.19e-10
4930430E12Rik	3.96241	1.94e-09
C230073G13Rik	3.60043	2.15e-07
Gm16340	3.49449	1.8e-09
5430435G22Rik	3.39722	2.31e-09
A130040M12Rik	3.38019	6.87e-07
4930503B20Rik	3.25962	3.43e-10
A530040E14Rik	3.16576	6.17e-07
1700016P03Rik	3.12564	2.46e-08
AV051173	3.05658	1.81e-07
Gm6904	3.04096	7.96e-07
I830012O16Rik	2.99526	7.18e-09
Gm19951	2.95286	1.05e-08
AU022793	2.95277	4.51e-07
LOC102631997	2.94844	6.99e-08
Gm11175	2.94717	2.63e-09
Gm4951	2.86644	2.62e-09
A630001O12Rik	2.82903	5.72e-06
Gm20559	2.81714	2.42e-08
Gm14023	2.72312	1.42e-07
A630012P03Rik	2.71006	6.1e-07
BC094916	2.69486	0.000662
Gm10134	2.67448	4.5e-06
1110002J07Rik	2.63328	9.12e-07
9930022D16Rik	2.58502	1.97e-07
Gm11110	2.56019	7.78e-08
Gm12250	2.54184	1.67e-09
4930589L23Rik	2.5265	4.01e-08
1700064E03Rik	2.44518	1.74e-08
4930503L19Rik	2.42251	4.08e-08
AI504432	2.34971	8.18e-08
A230028O05Rik	2.30212	3.36e-07
1700102P08Rik	2.25401	4.28e-06
Gm5547	2.25289	5.14e-06
4930455G09Rik	2.23203	2.78e-07
A530064D06Rik	2.16335	1.8e-08
G630090E17Rik	2.15226	1.51e-06
C230060E24	2.08755	3.61e-08
F730043M19Rik	2.03307	9.67e-07
Ttc39b	1.99542	1.65e-07
4833427F10Rik	1.995	4.58e-07
Carhsp1	1.99028	1.03e-07
Fmn1	1.98638	3.58e-06
Sgk1	1.9836	7.71e-09
Pi4k2a	1.98258	3.99e-09
Ehd1	1.98258	5.54e-09
Vaultrc5	1.98193	0.00154
Mir1957a	1.98177	1.41e-05
Tesk1	1.97486	6.4e-07
Dhx58	1.97474	3.63e-09
Zc3hav1l	1.97423	1.23e-08
Tor3a	1.97223	1.1e-08
Zfp821	1.97166	3.42e-08
B3galnt1	1.9694	1.74e-06
Plin2	1.96776	6.46e-09
Mir27a	1.96342	3.69e-06
Adm	1.9632	1.21e-06
Dpp7	1.96141	2.16e-08
Gm8369	1.96066	1.29e-08
Sod2	1.9586	1.26e-08
Znfx1	1.95677	1.56e-08
Oas1b	1.95336	1.09e-07
Slc22a13b-ps	1.95255	0.00396
Gbp7	1.94923	6.65e-08
9130230L23Rik	1.94849	1.7e-08
AI607873	1.94497	2.59e-08
S1pr1	1.94444	2.01e-06
Cd38	1.94441	1.53e-08
Fpr1	1.93947	1.52e-07
P2ry2	1.93908	2.1e-07
Gm19261	1.93807	3.56e-05
Tlr9	1.93765	6.16e-09
Kcna3	1.93644	3.78e-08
Spred1	1.93215	1.12e-08
Gm614	1.92987	3.78e-08
Serping1	1.92654	5.93e-07
Gdpd1	1.9248	4.03e-08
Bambi-ps1	1.9226	2e-08
Oas3	1.92226	2.4e-08
1700017B05Rik	1.92112	3.9e-09
Mid1	1.92049	1.27e-07
Snord89	1.9204	2.17e-07
Rufy3	1.91794	1.24e-07
P2ry6	1.91775	1.65e-06
Olfr1373	1.9169	9.17e-07
Sde2	1.91277	4.86e-07
AW112010	1.9112	8e-08
Ccr7	1.9093	2.14e-05
Olfr433	1.90841	3.57e-06
A930006K02Rik	1.90076	9.79e-07
Mdm2	1.89882	6.41e-08
Trim30b	1.89425	2.43e-06
Snord37	1.89245	3.16e-06
H2-T24	1.88745	2.26e-08
Car5b	1.88491	3.26e-06
Col1a2	1.88199	2.02e-07
Casp4	1.8756	2.25e-08
Wdr91	1.87295	2.18e-08
Procr	1.87201	2.14e-07
Ltc4s	1.86872	2.66e-08
Tmem140	1.86817	5.26e-07
Serpinh1	1.86792	2.25e-07
Prdm1	1.86706	5.1e-07
Lgals3bp	1.86686	7.59e-09
Olfr331	1.86615	0.00012
Homer1	1.86466	4.93e-07
Fam129b	1.86321	3.1e-07
Sik1	1.86306	1.03e-07
Ndel1	1.85845	1.61e-06
Hist3h2a	1.85228	6.68e-08
Marcks	1.8518	1.8e-08
Xaf1	1.85008	6.84e-08
Trem1	1.84896	3.61e-08
Dse	1.84411	1.74e-07
Aebp1	1.84182	1.24e-05
Tmem189	1.84169	4.63e-07
P2rx7	1.84011	5.93e-09
Gyk	1.83816	1.06e-06
Epsti1	1.83715	4.92e-09
Ccl22	1.83158	1.79e-06
Rapgef2	1.83153	1.21e-07
Clic4	1.82623	1.25e-07
Odc1	1.82411	1.59e-06
Gm5150	1.82353	2.8e-08
Gbp3	1.82095	3.9e-07
Mir1938	1.82034	4.46e-06
Cox7a1	1.81995	1.07e-05
Edn1	1.81943	1.73e-07
Sema4d	1.81371	1.76e-08
Rhov	1.81248	7.66e-08
Irak2	1.81049	1.1e-08
Ube2l6	1.80852	5.05e-08
Cd3g	1.80624	2.61e-05
Cdc42ep2	1.80523	8.09e-07
Sept8	1.80485	8.45e-06
Cdk20	1.80355	7.84e-08
Gm12185	1.80201	8.38e-07
Ssfa2	1.79964	5.59e-08
Cstb	1.79049	1.63e-06
Lyve1	1.78695	4.96e-07
Slc30a1	1.78257	2.83e-08
Kdm6b	1.78103	1.82e-08
Gm15880	1.78095	2.68e-06
Cpeb4	1.7792	1.78e-08
B4galt5	1.77765	6.84e-08
Tlr1	1.77704	6.83e-09
Cd180	1.77368	1.09e-08
Nupr1	1.77359	1.24e-07
Slc12a4	1.77274	8e-08
Spag9	1.77099	6.49e-09
2310022A10Rik	1.76968	8.13e-08
Ergic1	1.76853	1.02e-07
Dennd1a	1.76615	4.73e-08
S1pr2	1.76564	1.84e-08
Fam71a	1.76485	6e-06
Tpcn2	1.76414	8.51e-08
Klf6	1.76043	5.4e-08
Rasa4	1.75978	2.66e-07
Fam26f	1.75902	5.33e-07
Nab2	1.75555	1.16e-08
Zfp36	1.75543	1.96e-08
Itgav	1.75156	1.04e-07
Zfp503	1.75121	7.26e-07
Nek6	1.75095	4.3e-08
Lipa	1.7487	1.49e-08
Gm16325	1.74484	6.99e-08
B3gnt3	1.74191	6.96e-06
Gm17749	1.74064	1.71e-05
Sipa1l1	1.7401	3.33e-08
Tlcd2	1.73694	3.86e-06
Zbtb21	1.73612	1.16e-07
Gpr132	1.73344	3.11e-07
Ttyh2	1.73286	2.35e-06
Mcoln3	1.73205	4.88e-06
Adamtsl4	1.73182	3.11e-06
Kctd4	1.72856	1.3e-07
Klrc1	1.72728	1.47e-05
Ms4a4b	1.72282	1.7e-06
Il27	1.72223	8.46e-08
Dnajb9	1.72164	3.15e-08
Mir24-2	1.72026	3.21e-06
Oas2	1.71845	1.72e-07
Trim69	1.71756	1.68e-05
Ptp4a1	1.71664	6.65e-08
Osgin2	1.71637	1.05e-06
Rnf149	1.71548	1.23e-07
Slc44a1	1.71379	1.64e-07
Igfbp6	1.70932	8.62e-08
Tspan13	1.70808	1.65e-07
Ccdc80	1.70781	2.36e-06
Lair1	1.70737	6.71e-08
Slfn5	1.70672	8.09e-08
Mylip	1.70672	1.65e-07
Gatsl3	1.705	4e-05
Ear1	1.70478	0.00752
Nfkbia	1.70428	6.19e-09
Dhfr	1.70268	3.11e-07
Cxcl13	1.69997	0.000109
Baiap2	1.69929	3.29e-07
Hyal3	1.69804	1.16e-06
Gns	1.69681	5.06e-08
Kif1c	1.69404	5.73e-07
Rbp1	1.69366	1.69e-06
Cyth3	1.69119	1.01e-06
Spire1	1.69101	1.02e-08
Trim25	1.68878	3.84e-08
Itpkb	1.68873	8.46e-08
Slc10a1	1.68732	4.56e-06
Pex13	1.68542	3.91e-07
Msr1	1.68354	1.13e-08
Nabp1	1.68265	9.51e-08
Ifi204	1.68211	2.98e-06
Stap1	1.67844	5.37e-08
Slfn8	1.67644	3.32e-06
Btg1	1.67495	1.53e-06
Rnf150	1.6729	6.12e-06
Gimap4	1.67001	4.86e-05
Runx3	1.66836	1.9e-07
Nfkbid	1.66719	4.56e-07
Slc16a3	1.66631	1.05e-08
Nod1	1.66558	2.43e-06
Slc25a22	1.66546	1.74e-07
Lpp	1.66438	8.6e-07
N4bp1	1.66385	6.02e-08
Bco2	1.66224	1.63e-06
Crem	1.66009	1.98e-06
Tmbim1	1.65929	7.97e-07
Mxra8	1.65849	2.68e-07
Cacna1d	1.65702	3.14e-07
Rnf213	1.65432	1.61e-08
Kctd19	1.65341	3.3e-06
Nlrc5	1.65287	1.29e-06
Irf1	1.65226	1.8e-08
Zswim4	1.65065	1.14e-05
Oas1a	1.65055	1.25e-07
Nfat5	1.64717	9.87e-08
Dagla	1.64564	6.7e-05
Dennd2a	1.64361	4.61e-08
Gm20748	1.64294	3.11e-06
Tmem51	1.64232	6.09e-07
Snord58b	1.63909	5.12e-05
Zufsp	1.63795	8.5e-07
Ripk3	1.63718	8.23e-08
Gm20100	1.63531	1.16e-05
Gm16486	1.63438	5.69e-07
Tmem206	1.63393	4.21e-08
Bst1	1.63224	6.76e-08
Slc40a1	1.62984	1.03e-06
Il2rb	1.62913	3.09e-06
Plod1	1.62851	2.01e-07
Cd2	1.62592	4.99e-06
Slc7a7	1.62329	1.06e-07
Trim21	1.62299	7.97e-07
Chst11	1.6219	1.36e-07
Sestd1	1.62111	8.96e-07
Pid1	1.62079	1.55e-07
Lgals8	1.62024	4.08e-08
Frmd4a	1.62013	7.49e-08
Hexim1	1.61804	2.78e-07
Vat1	1.61678	3.56e-08
Gde1	1.61419	2.58e-08
Polg2	1.61367	1.14e-06
Ifit2	1.61341	7.03e-05
Hif1a	1.61119	1.9e-08
Nt5e	1.60976	5.93e-05
Ifi35	1.60738	6.31e-08
Alcam	1.60678	1.68e-07
Cysltr2	1.60643	1.17e-05
Themis2	1.60602	3.99e-08
1300002E11Rik	1.60443	1.37e-06
Apbb3	1.60439	5.13e-06
A930007I19Rik	1.59895	1.23e-06
Fnbp1l	1.5975	6.65e-08
Ccl24	1.59604	0.000166
Dram2	1.59342	6.27e-08
Pdlim4	1.58979	3.92e-05
Peli1	1.5894	2.45e-07
Ptgs2os2	1.58576	1.52e-07
Fez2	1.58239	8.9e-08
Cav2	1.57913	8.9e-08
Cln8	1.57755	8.12e-07
Bcl6	1.57701	1.54e-08
Gm10693	1.57528	0.000171
C920009B18Rik	1.57456	1.43e-06
Agrn	1.5728	1.54e-07
Adam9	1.5718	5.59e-06
Slc9a4	1.56966	7.86e-07
Endod1	1.56961	3.56e-06
Apobec1	1.569	1.8e-08
Serpinb6b	1.56863	0.000296
Emr1	1.56799	1.51e-07
Etv3	1.56727	1.42e-06
Sepn1	1.56644	8.14e-06
Mndal	1.56576	2.06e-06
Pla2g7	1.56549	1.83e-08
Dync1i2	1.56549	1.94e-08
Gm11709	1.56435	0.00213
Ric1	1.56181	1.42e-06
Ralgps1	1.56156	6.36e-06
Prkch	1.56035	2.64e-07
Rnu3a	1.55974	1.41e-05
Clec4a4	1.55511	2.03e-05
2010013B24Rik	1.55391	7.05e-07
Fam20a	1.55241	3.1e-07
Fcgr2b	1.55166	6.89e-08
Tmem8	1.55161	9.73e-08
Mir221	1.55141	0.000137
Mdfic	1.55028	2.07e-07
Clec4a1	1.54614	3.88e-08
Azin1	1.54276	1.49e-06
Ophn1	1.54242	0.000254
Sgpl1	1.54204	7.07e-08
Ptpn23	1.54192	1.82e-07
Hes1	1.54005	2.81e-06
Fndc3a	1.53619	3.43e-08
Tdrd7	1.53527	4.77e-08
Xcl1	1.5348	4.27e-05
Prokr1	1.5335	1.6e-05
Tec	1.53275	3.78e-07
LOC100041708	1.531	4.33e-05
Spsb2	1.52747	1.51e-05
Pld2	1.52656	8.37e-06
Rnh1	1.52566	2.75e-07
Rhob	1.52526	1.27e-07
Cd163	1.52428	2.54e-07
Dnase1l1	1.52289	5.61e-08
Npc1	1.52095	3.1e-07
Ccl6	1.51862	1.33e-06
Trem2	1.51532	8.12e-07
Stxbp3a	1.51406	1.43e-06
Upk1b	1.50712	4.29e-07
Dhrs9	1.50662	8.14e-07
Dnase1l3	1.50477	6.68e-08
C4b	1.50348	1.46e-06
LOC100041057	1.50179	5.03e-07
Mir3095	1.50039	6.79e-05
Fam49a	1.4986	2.08e-07
Htr2b	1.4986	3.3e-06
Slc35b2	1.4978	2.98e-08
Ctsb	1.49777	4.21e-08
Bend4	1.49716	5.37e-07
2010002M12Rik	1.49701	7.6e-06
Zcchc2	1.49568	3.88e-08
Mir3074-1	1.49542	0.000557
Il23a	1.4939	3.85e-05
Zfand5	1.49291	3.31e-08
Fem1c	1.49248	1.13e-07
Cgnl1	1.49157	1.09e-06
Rilpl2	1.49065	1.57e-06
Dmxl1	1.49039	4.43e-07
Eps8	1.49005	3.62e-08
Iffo2	1.48912	2.39e-06
Apof	1.48907	0.0011
Arhgap12	1.48897	2.64e-07
Gm9530	1.48851	2.16e-06
Snx5	1.48838	6.92e-08
Adora2a	1.48628	8.86e-07
Smim3	1.48485	1.45e-06
Nfil3	1.48425	2.43e-07
Jund	1.48308	1.37e-05
Abl2	1.48247	1.28e-07
Marcksl1	1.47917	5.98e-06
Gm15708	1.47462	1.16e-05
Prelid2	1.47458	0.000115
Dock4	1.47426	8.59e-06
Il10ra	1.47209	1.65e-06
Plaur	1.47144	5.69e-06
Slc25a33	1.47082	4.47e-07
Grina	1.47048	8.24e-07
Fyn	1.46986	1.91e-07
Rrad	1.4695	8.14e-06
Ms4a4a	1.46858	5.4e-08
Neat1	1.46629	1.63e-07
Pde4b	1.46444	1.04e-05
LOC73899	1.46437	1.18e-05
Sirpb1a	1.45744	1.29e-06
Batf2	1.45646	7.3e-06
Pkd1l2	1.45604	9.57e-08
Neo1	1.45594	1.04e-06
Mefv	1.45591	7.28e-08
Tlr7	1.45494	1.71e-06
Uba7	1.45467	2.17e-07
Sbf2	1.45364	4.15e-07
Nceh1	1.45142	1.08e-07
Fbxw17	1.44623	1.33e-06
Zc3h12c	1.44587	2.74e-07
Cish	1.4427	1.94e-05
Htr7	1.44187	8.37e-05
Plet1	1.44129	7.63e-06
Mak	1.441	1.64e-06
Tor1aip2	1.44055	9.76e-08
Hsph1	1.43833	3.05e-07
Arid5b	1.4382	2.12e-07
Irs2	1.4375	2.95e-06
Bhlhe41	1.43717	0.00064
Gm2848	1.43651	1.9e-05
Gnptab	1.43279	5.06e-07
Gm826	1.42941	2.45e-05
Fam96b	1.42824	1.92e-05
Zfp948	1.42671	5.02e-06
Pqlc2	1.42658	9.29e-05
Smpdl3b	1.42466	2.96e-06
Spg20	1.42397	2.84e-06
Sepw1	1.42108	5.1e-08
Ramp3	1.41915	1.82e-05
Kansl1l	1.41903	1.52e-07
Gm10645	1.41873	2.97e-06
Mcfd2	1.41764	3.93e-06
Zfp667	1.41734	4.36e-06
Itsn1	1.41702	1.47e-06
Col6a1	1.41658	6.22e-06
Cxcl5	1.41548	2.74e-05
Camk1	1.41526	8.42e-07
Smcr8	1.4106	1.15e-07
Rab33a	1.41011	1.58e-05
Gprc5b	1.40995	1.25e-05
Cmtm3	1.40851	1.73e-06
Treml4	1.40801	2.48e-07
Gm7609	1.40759	0.000114
Dot1l	1.40721	5.84e-06
Dpep2	1.40496	1.95e-07
Dusp18	1.40485	8.11e-05
Cav1	1.40456	7.31e-05
Ms4a4d	1.40366	4.05e-06
Cd68	1.40364	6.1e-08
Wdfy1	1.40016	8.49e-07
Snord17	1.39856	7.33e-05
Gm20235	1.3979	7.75e-06
Trim30a	1.3978	2.52e-06
Stk38l	1.39507	1.27e-06
Cd84	1.39357	1.31e-07
LOC100038987	1.39291	5.66e-05
Tmem120a	1.39235	1.43e-07
Ptk2	1.3914	1.52e-05
Tnfrsf26	1.39132	2.78e-06
Samd9l	1.39109	2.78e-07
Fam20c	1.38595	0.000462
Gm11974	1.38587	3.06e-06
Inppl1	1.38553	7.13e-07
Ceacam19	1.38526	8.69e-05
Pml	1.38435	1.58e-06
Ap3m2	1.38354	9.72e-07
Agpat4	1.38274	3.34e-05
2810474O19Rik	1.38173	8.76e-08
Bag3	1.38054	1.54e-07
Il15ra	1.37871	8.14e-08
Pnma5	1.37049	0.000248
Egln3	1.36949	1.59e-06
Aldh1a2	1.36942	5.22e-06
Bri3	1.36937	1.21e-05
AI507597	1.36778	4.62e-05
Sntb2	1.366	5.39e-07
Gna13	1.36598	3.98e-08
Adgb	1.36204	4.63e-06
Cdo1	1.36159	2.08e-07
P2ry10	1.36062	2.43e-06
Tpp1	1.35719	1.83e-07
Elk3	1.35396	4.06e-08
Fam134b	1.35237	2.41e-05
Sh2b2	1.35133	6.39e-06
Atp6v1c1	1.35092	4.7e-08
Zfp287	1.34994	3.35e-06
Cd3d	1.34903	0.000325
Erf	1.34808	1.43e-05
Wsb1	1.34722	8.37e-08
Gm19585	1.34582	0.000174
Map1b	1.34473	9.67e-06
Cflar	1.34359	7.8e-08
Slc29a3	1.34281	8.29e-07
BC021614	1.33859	0.00132
Sphk1	1.33732	6.53e-08
E230029C05Rik	1.33514	1.52e-05
Ms4a4c	1.33506	4.47e-06
Ifitm1	1.33324	3.25e-07
Cyth1	1.33096	5.57e-07
Fosl2	1.32967	6.1e-07
4933412E12Rik	1.32964	6.1e-06
Trpv4	1.32712	3.47e-06
Lhfpl2	1.32617	3.09e-05
Sdcbp	1.32562	8.23e-08
Kcnk13	1.32404	4.18e-06
Gm4610	1.32361	0.00337
Cabyr	1.3232	1.13e-05
Pdxk	1.32314	1.17e-05
Zranb3	1.32262	0.000208
Abtb2	1.32133	2.79e-07
Parp9	1.32125	7.07e-08
D8Ertd82e	1.32104	4.13e-05
Arl4c	1.32094	4.17e-07
Dtnbp1	1.32042	1.01e-06
Entpd7	1.32001	2.82e-05
Rhoh	1.3197	1.08e-06
Slc13a3	1.31958	6.16e-07
5930403N24Rik	1.31839	4.55e-07
Loxl3	1.31817	1.66e-05
Cyfip1	1.31533	9.09e-08
Rbms2	1.31521	3.5e-06
Ascc3	1.31477	1.91e-07
Ndfip2	1.31374	1.05e-07
Lmbrd1	1.31269	1.7e-07
Cryab	1.3102	6.94e-05
Bach2os	1.30922	1.77e-05
St3gal6	1.30803	2.8e-06
Fcrl1	1.30586	2.79e-06
Slc38a7	1.3034	9.13e-06
Dnmt3a	1.30333	2.61e-07
Rabep1	1.30328	4.51e-07
Ogfr	1.30233	1.86e-06
Ccnl1	1.30169	1.62e-07
Colec12	1.3009	9.14e-05
Vcpkmt	1.29863	1.25e-05
Lix1l	1.29853	0.000329
Tmem230	1.29835	6.67e-07
Lhx2	1.29799	4.14e-06
Rny1	1.29644	0.0108
Ankrd66	1.29625	2.07e-05
Tmem63b	1.2947	1.67e-06
H2-M3	1.29036	3.2e-06
Rusc2	1.28994	8.13e-08
Rnf34	1.28795	1.38e-06
Slc35f5	1.28762	1.13e-07
Rhbdf2	1.28623	7.6e-07
Abcc1	1.28596	1.43e-06
Thbd	1.28512	5.03e-07
Tlr2	1.2843	9.06e-07
Jdp2	1.28314	1.43e-06
Tmem67	1.28303	2.88e-05
Synj2	1.28	4.08e-06
F11r	1.27945	7.3e-06
Aftph	1.27848	1.24e-07
Efemp1	1.27833	0.000565
Scn1b	1.27789	4.62e-05
Pdcd1lg2	1.27767	0.000173
Pttg1	1.27739	1.04e-06
Hbegf	1.27713	4.77e-06
Tmem104	1.27516	7.65e-07
Il4ra	1.2743	4.2e-06
Nmi	1.27408	1.96e-06
Cebpb	1.27294	1.05e-06
Maged1	1.27069	1.33e-05
Bin1	1.26972	5.35e-07
Atp7a	1.26877	1.02e-06
Gbgt1	1.26863	2.59e-06
Ppp3cc	1.26851	4.32e-06
Tmem86a	1.2654	2.02e-05
Gprc5a	1.26455	5.62e-05
Abcd3	1.26414	1.74e-07
Ciart	1.26414	7.6e-06
Tmem87b	1.26254	4.45e-06
Pyhin1	1.26192	3.84e-06
Napa	1.26066	4.42e-06
Scarf1	1.25893	1.9e-06
Olfr99	1.25807	0.00432
Ccnyl1	1.25709	9.82e-07
Rab19	1.25666	5.72e-05
Osbpl8	1.25613	9.02e-07
Nnat	1.25218	4.22e-05
Cysltr1	1.24747	1.58e-05
Pfkl	1.24732	2.88e-05
Dopey2	1.24629	5.36e-07
Igfbp7	1.24608	3.15e-05
Cpe	1.24505	3.73e-05
Tnip2	1.24491	1.27e-06
Trafd1	1.24473	3.26e-06
Nhlrc3	1.24465	2.89e-06
Prkacb	1.24464	1.67e-06
A530032D15Rik	1.24458	2.04e-07
Dhrs3	1.24425	3.83e-06
Maff	1.24221	0.000446
Alox15	1.24203	3.37e-05
Clcn5	1.24176	3.45e-07
St6gal1	1.23937	6.1e-06
Ago3	1.23881	5.01e-06
Gm19710	1.23736	8.89e-06
Ctsz	1.23652	5.63e-07
Mir142	1.23639	6.79e-05
D930030I03Rik	1.23612	4.72e-05
5430427O19Rik	1.23587	8.11e-06
Nat9	1.23587	4.36e-07
Zc3h12a	1.23233	4.06e-06
Slc39a1	1.23205	3e-06
Dpep3	1.2319	2.89e-06
Pgap1	1.2315	1.03e-07
Ndrg1	1.22828	1.29e-07
Filip1l	1.22686	1.02e-06
Blvra	1.22685	8.89e-07
Ppp1r10	1.22541	6.09e-06
Igf1	1.22474	6.88e-06
Tubb2a	1.22445	1.4e-06
Ccr1	1.22388	1.94e-06
Hmox2	1.22297	3.44e-07
Slfn9	1.22286	3.22e-05
Stxbp3b	1.22245	5.63e-05
Hspa2	1.22198	1.12e-05
A630033H20Rik	1.22173	5.87e-07
Cd8a	1.22162	0.00015
St6galnac4	1.22124	4.7e-06
Samd11	1.21986	5.07e-07
1110007C09Rik	1.21643	1.04e-06
Trp53bp2	1.21627	2.12e-06
Plekho2	1.21602	0.000152
Zbtb4	1.21587	0.00044
Gm10382	1.21522	4.64e-07
Tmem82	1.2113	3.12e-05
Spaca6	1.21096	2.07e-06
Spred3	1.21046	0.000438
Pde8a	1.21037	2.11e-07
Ist1	1.20949	7.93e-07
Amdhd2	1.20939	5.3e-06
Ift43	1.2084	1.59e-06
Cwc25	1.2083	8.06e-05
Eea1	1.20757	1.82e-06
Calml4	1.20679	2.4e-05
Mfhas1	1.20345	8.08e-06
Vipas39	1.20128	2.3e-07
Acvr2a	1.19956	2.04e-06
Rhox2d	1.199	0.00208
Gba	1.19565	2.08e-07
Slc6a6	1.19464	1.5e-06
Mbnl2	1.19446	6.94e-07
Snx33	1.1943	3.84e-06
Gorab	1.19375	9.38e-05
Ccdc173	1.19347	0.000138
Snx6	1.19267	3.38e-07
Pnrc1	1.19207	6.39e-07
Tpst1	1.18889	9.02e-07
P2ry12	1.18855	5.13e-05
Lpin2	1.18845	7.96e-07
Slc48a1	1.18691	8.81e-06
Rnf114	1.1863	2.32e-06
LOC101056093	1.18626	0.000168
Rnf103	1.18384	1.07e-05
Eogt	1.18375	0.000211
Dennd4c	1.18365	9.67e-06
Ldlrap1	1.18343	4.04e-06
Nfxl1	1.18335	2.93e-07
Rbm47	1.18229	2.1e-07
Gm2382	1.18221	8.82e-06
Gm9199	1.18146	1.98e-06
Klk1b11	1.18121	4e-05
Acsl4	1.18115	8.05e-07
Vps37b	1.18035	1.74e-05
Cltc	1.18008	1.36e-06
Angptl4	1.17941	1.44e-06
Rbpj	1.17928	5.9e-07
Blcap	1.17819	2.53e-05
Lrrc16a	1.17807	2.71e-05
Lamb1	1.17692	1.93e-06
Efhd2	1.17689	1.62e-07
Slc43a2	1.17623	4.82e-05
Srgap2	1.17608	7.79e-07
Dclre1c	1.17551	2.06e-06
Lpar1	1.17439	4.67e-07
Arhgap18	1.17358	2.83e-07
Taf7	1.17352	5.61e-06
Cept1	1.17273	9.7e-07
3110043O21Rik	1.17254	5.13e-05
Pvrl4	1.17244	9.94e-06
Ssh1	1.17216	7.83e-06
Hspb1	1.16888	5.26e-05
2210408F21Rik	1.16544	0.000702
Tlr8	1.16311	8.3e-07
Vmp1	1.16248	9.44e-06
Fam213b	1.16208	3.6e-06
Tnnc1	1.16164	6.82e-05
Kpna4	1.16164	7.81e-07
Smad7	1.16164	3.03e-06
Gpt2	1.1612	0.000907
Setdb2	1.1606	3.73e-07
Mir18	1.15967	0.000438
Rhox2g	1.15903	0.00109
Zeb2os	1.15789	1.54e-06
Tmem184b	1.15538	5.12e-06
Txnrd1	1.15202	1.22e-05
Abhd12	1.15144	8.85e-07
Dusp10	1.15076	0.000119
Kcnn4	1.1505	3.87e-05
Naglu	1.15044	2.14e-05
Cacul1	1.15014	2.13e-07
Clcn7	1.14957	8.06e-06
Uap1l1	1.14934	3.75e-07
Dusp6	1.14774	2.77e-06
Gaa	1.14674	5.67e-07
Wnk1	1.14653	3.41e-07
Gatsl2	1.14616	5.93e-05
Gm19279	1.14576	4.74e-05
Rnf135	1.14555	2.75e-06
Ubap1	1.14531	3.21e-07
Kcnrg	1.1444	5.71e-05
Snord47	1.14287	0.000303
Evl	1.14211	5.33e-07
Stat1	1.14108	2.84e-06
Chka	1.14044	5.86e-06
Necap1	1.14022	5.4e-06
Adra2b	1.13907	1.71e-05
Samd4b	1.13885	8.46e-07
Asb13	1.13815	0.000316
Arl3	1.13667	6.33e-06
Aff1	1.13663	5.34e-07
Papd7	1.1342	2.64e-06
Camta2	1.13351	7.39e-07
1700001P01Rik	1.13327	0.000176
Ezr	1.13045	7.15e-07
Gm2427	1.12991	0.00053
LOC100038947	1.12866	9.22e-05
Prdx6	1.12751	3.59e-06
Morn4	1.12624	0.00031
Best1	1.12172	8.38e-06
Stam2	1.12171	4.61e-07
Tpm1	1.12029	1.09e-05
Adck1	1.11966	0.00012
Isy1	1.11769	2.42e-06
Lmbrd2	1.11735	3.6e-06
Trim13	1.11595	0.000148
Ifitm5	1.1157	0.000216
Ctsd	1.115	4.11e-07
Slpi	1.1145	5.39e-07
Capg	1.11412	1.96e-06
Slamf6	1.11339	1.18e-05
Mcl1	1.11211	4.14e-07
Pgap2	1.1119	5.93e-06
Slc38a6	1.11155	5.2e-05
Mkl2	1.10958	3.5e-06
Steap3	1.1094	2.47e-05
Gnaq	1.10927	1.76e-05
Dusp3	1.10908	2.89e-06
Mir20a	1.10894	0.00187
Gsn	1.10873	1.19e-06
Spred2	1.10817	3.73e-05
F630040K05Rik	1.10811	0.000261
Proscos	1.10725	4.3e-05
Malat1	1.10676	6.71e-07
Stk40	1.10652	6.15e-07
Tm4sf1	1.10473	1.46e-06
Cnp	1.10401	7.35e-06
Stk17b	1.10327	6.57e-07
Tmem219	1.10165	1.08e-06
Pcf11	1.10137	1.67e-06
Slc36a3	1.10023	0.000278
Gas2l1	1.0995	0.000315
Parp3	1.0984	2.34e-06
LOC100503923	1.09832	0.000243
Neurl3	1.09756	9.48e-06
Olfr1274-ps	1.09665	9.21e-05
Sprr1a	1.09604	2.74e-05
Tmem65	1.09518	1.45e-06
Sipa1l2	1.09231	6.37e-06
Slc11a2	1.09216	7.25e-06
Rgs16	1.09207	0.000278
C130026I21Rik	1.09162	6.04e-05
Lrp4	1.09133	1.85e-06
Ctsw	1.09058	0.000828
Rftn1	1.09044	0.000132
Midn	1.09013	2.13e-06
Gpc3	1.08987	0.00018
Plekhm3	1.08929	3.32e-07
Ppfibp1	1.08769	9.28e-06
Sesn2	1.08579	1.49e-05
Atp6v1h	1.08567	1.21e-06
Gm20186	1.08442	0.000169
Iqsec2	1.08439	8.32e-06
Map2k3os	1.08383	0.0003
Plcxd2	1.08352	0.00055
Sra1	1.08252	8.96e-06
1700012B09Rik	1.08183	0.000154
Ifnar1	1.08179	1.19e-06
Snx2	1.08144	8.29e-07
Nfkbib	1.08046	1.3e-06
Fap	1.0789	0.00041
P2ry13	1.07857	3.04e-06
Cnn3	1.07784	0.000288
Vwa5a	1.0775	9.88e-07
H2-Q5	1.0772	3.24e-06
Glrx	1.0771	6.19e-07
Cald1	1.07656	3.48e-05
Rab11a	1.07629	9.17e-07
Ticam1	1.07553	6.67e-06
Wsb2	1.0741	3.07e-06
Sh3bp2	1.07307	3.62e-06
Mitd1	1.07221	2.64e-06
4930403O15Rik	1.07122	0.000223
Tlr4	1.07077	2.84e-05
Nod2	1.07008	1.16e-05
Plgrkt	1.06887	3.62e-06
Pxdn	1.06827	6.54e-06
H2-Bl	1.06718	0.000361
Lif	1.06414	3.26e-06
Tbc1d10a	1.0628	1.73e-05
Tecpr1	1.06261	0.000249
Als2	1.06175	7.37e-07
Plekhg2	1.06081	0.000399
Flcn	1.0592	6.81e-05
Rala	1.0583	6.28e-06
Fpgt	1.05823	2.41e-05
4930594C11Rik	1.05805	0.000801
4930404N11Rik	1.05688	1.6e-05
Tank	1.05629	8.15e-07
Ppic	1.05596	3.49e-05
Arhgap25	1.0559	2.98e-06
Parp11	1.05544	3.96e-06
Mt1	1.05532	0.000136
Thap2	1.05477	7.01e-05
Pde1b	1.05432	3.91e-06
Exoc6b	1.05394	7.07e-06
Fhod1	1.05349	3.43e-05
Rap2b	1.0521	8.01e-06
Clec2d	1.05156	7.6e-06
Tap1	1.05112	7.38e-06
Gm20310	1.05069	0.00114
Cd3e	1.05055	0.000198
Jup	1.05043	0.000556
Rab11fip1	1.04987	0.000109
Dtx2	1.04941	3.31e-06
2310001H17Rik	1.04853	0.000212
Tpi1	1.04785	2.21e-06
Sirt2	1.04716	1.45e-06
Tes	1.04612	7.26e-06
Ly9	1.04542	2.01e-06
Tns3	1.04286	2.57e-06
Gpr162	1.04243	0.00111
Mpp5	1.04223	6.21e-06
Tlr13	1.04161	7.45e-07
Ptgis	1.04116	2.59e-06
Gabarapl1	1.04054	1.45e-05
Plekhg4	1.04016	0.000533
4933433H22Rik	1.03989	0.000159
BC147527	1.03885	1.92e-05
Mir3091	1.03866	0.00315
Phxr1	1.03669	7.15e-05
Nt5dc2	1.03657	1.03e-06
1500012F01Rik	1.03657	0.000316
Slc35f6	1.03617	2.26e-05
Ube2q2	1.0358	1.71e-06
Ephx3	1.03561	0.000189
Gm11634	1.03559	8.58e-05
Fmo2	1.03516	0.000531
Hax1	1.0345	1.71e-06
Ier2	1.03449	4.81e-05
Map3k8	1.03428	2e-05
Tram2	1.03374	2.18e-05
Clk1	1.03298	1.27e-06
F630111L10Rik	1.03207	7.1e-05
Tbk1	1.03192	8.54e-07
Brox	1.03134	1.09e-06
4933416M07Rik	1.03091	8.43e-06
4933426M11Rik	1.03075	1.16e-05
Btbd19	1.03006	2.73e-05
Snora75	1.02997	0.00166
Nid1	1.02991	2.2e-05
Ace	1.02894	1.47e-05
Apol9a	1.02787	3.84e-06
H2-K2	1.02743	0.000596
Tjp1	1.02585	5.73e-05
Prss2	1.02572	0.000994
Nt5dc3	1.02396	3.96e-05
Tubb3	1.02376	0.000451
Stx3	1.02196	1.3e-05
Polk	1.02117	1.01e-05
Ceacam16	1.0207	4.77e-05
Slc31a1	1.02033	1.67e-06
1810013L24Rik	1.01953	1.75e-06
Aspa	1.01904	0.000345
Stard3	1.01854	7.15e-06
Arf2	1.01844	0.000215
Pofut2	1.01747	9.16e-06
Noxred1	1.01664	4.81e-05
Saraf	1.01454	4.35e-06
Gimap6	1.0128	0.000321
Fam220a	1.01254	0.000199
Krt8	1.01173	0.000304
Dck	1.0114	1.45e-05
Eya4	1.01112	0.00062
Ubc	1.01068	5.04e-06
Tjp2	1.01065	0.000549
Jarid2	1.01029	3.07e-06
Tarm1	1.01023	4.42e-07
Ctso	1.00858	9.95e-06
Swt1	1.00825	6.32e-05
Snord52	1.00823	0.00231
2310031A07Rik	1.00811	2.79e-06
Msln	1.00786	1.02e-05
Cd93	1.00754	7.05e-06
Scd1	1.00518	0.002
Pim1	1.00384	1.05e-05
Lilrb4	1.00378	4.74e-07
Lrp1	1.00338	5.11e-06
Fndc3b	1.00324	1.3e-05
1810011O10Rik	1.00219	0.0033
Zswim6	1.00175	1.74e-05
Nfe2l3	1.00112	7.5e-05
Cd44	0.999892	3.08e-06
Klf2	0.999481	9.67e-06
Gtsf1	0.998292	0.000138
Tigit	0.998181	0.0112
Clec4a3	0.997865	1.31e-06
Gm9875	0.99706	2.16e-05
Itpkc	0.996813	0.000361
Fam83f	0.991844	1.16e-05
A730081D07Rik	0.991582	6.8e-05
Sct	0.989782	0.000583
Gm11696	0.988613	0.000374
Hrc	0.98858	5.69e-06
Gm8234	0.986783	0.00367
Fth1	0.986567	5.06e-07
Nuak2	0.985156	5.02e-05
Hdac5	0.985155	2.45e-06
Nmrk1	0.984045	8.82e-05
Tbc1d1	0.983771	1.94e-05
Jmy	0.983592	3.93e-06
Cyp4v3	0.982838	2.47e-05
Itga9	0.982076	5.81e-05
Katna1	0.980379	3.96e-06
Slc16a10	0.980305	1.04e-06
Nlrp1c-ps	0.980038	0.0135
Trip10	0.979549	2.33e-06
Pgpep1	0.979344	6.95e-05
Hs1bp3	0.978213	8.74e-05
Aff4	0.978148	8.19e-07
Slc23a3	0.977968	0.000401
Retnla	0.977911	0.000149
Scpep1	0.976315	2.28e-05
Mapk6	0.976211	0.000114
Rab13	0.975439	0.000325
Snx20	0.9747	3.16e-05
Myo1c	0.97454	4.14e-06
Trim26	0.974531	1.85e-05
Pxk	0.974089	8.92e-07
Glt8d1	0.973766	0.000174
Ucp1	0.97265	0.000188
Ell	0.972546	3.97e-05
Ptk2b	0.972541	1.8e-05
Emp2	0.972321	0.00834
Dock7	0.97222	1.1e-06
Gm19450	0.971575	0.000231
Rassf1	0.971554	2.86e-05
Ptges3l	0.970365	2.03e-05
Zc3hav1	0.968441	4.85e-06
Pdlim7	0.968413	4.47e-05
Pnp	0.967125	4.29e-05
Lsr	0.9671	1.92e-06
Baiap2l1	0.966967	6.17e-05
Cd59a	0.964654	0.00153
Ankrd55	0.963982	7.95e-06
Tnfsf8	0.963222	0.000121
A530099J19Rik	0.96289	8.84e-05
Avpi1	0.962869	3.9e-05
Plekhb2	0.962816	0.000388
Phlpp1	0.962395	3.54e-05
Eaf1	0.961948	3.01e-06
Thy1	0.961231	8.99e-06
Cbr1	0.959567	0.000241
Kras	0.958786	1.23e-05
Ankrd50	0.958696	8.19e-06
Mmp3	0.956017	0.000262
Mr1	0.95546	0.000148
Fabp7	0.95483	4.94e-05
Rnd2	0.954627	0.000111
March8	0.954284	0.000226
Per1	0.953058	1.56e-06
Rcbtb2	0.951208	0.000413
Fbn1	0.950981	5.3e-05
Dos	0.950605	2.53e-05
Reep3	0.950208	3.28e-06
Ubtd1	0.9496	0.000419
Syn1	0.948535	1.74e-05
Mafk	0.9483	3.33e-05
Hspb11	0.948187	8.01e-06
Mfsd11	0.946773	0.00011
Slc37a3	0.946231	8.26e-05
Ghdc	0.945923	8.56e-05
Etnk1	0.945328	2.25e-06
Zfp758	0.944075	0.0113
Rnd1	0.944023	0.000586
Urah	0.943903	0.000725
Krt19	0.943789	0.00012
Tex264	0.943723	1.72e-05
Tgfbr2	0.943394	0.000113
Gclc	0.942874	3.36e-06
Me1	0.942865	0.00214
Gngt2	0.942647	1.29e-05
Snora41	0.942425	0.000202
Ms4a6b	0.941923	2.43e-06
Nenf	0.941718	0.00174
Trp53inp2	0.940518	7.08e-05
Coro2a	0.940462	9.67e-06
Stx4a	0.940279	3.3e-06
Mthfs	0.938172	0.000413
Tapbp	0.93752	0.000235
Lst1	0.934808	1.54e-05
Tcf4	0.932864	1.09e-05
Hspa5	0.93273	3.21e-06
Adam33	0.931861	4.78e-05
Mir505	0.931459	0.0269
Atf6	0.928167	6.12e-06
Klhl8	0.928106	1.58e-05
Tfap2a	0.927735	2.13e-06
Htra4	0.927344	0.000348
Gm10752	0.927051	0.00121
Tor1aip1	0.926853	1.4e-06
Clip1	0.925232	6.28e-05
Gpalpp1	0.925219	1.26e-05
Adnp2	0.925161	3.68e-05
Chd2	0.92476	1.3e-06
Oraov1	0.923876	1.82e-05
1700071M16Rik	0.923282	0.000423
Pip4k2c	0.922701	7.58e-05
Casp1	0.922463	3.73e-06
Ddr2	0.922432	0.000124
Fbxl5	0.922211	1.37e-05
Cltb	0.920686	6.84e-06
Clcn6	0.919951	0.000511
Pgf	0.919356	0.000962
Pla2g4a	0.91888	8.56e-06
BC049352	0.917873	1.09e-05
Osr1	0.916592	0.000247
H2-Q10	0.915923	0.00402
Lfng	0.915787	6.63e-06
Prrg2	0.915619	0.000632
Plekho1	0.91496	4.3e-06
Col3a1	0.914478	0.00346
Ncoa3	0.91415	1.69e-05
Fzd5	0.913351	0.000277
Cyr61	0.912575	8.08e-05
St3gal1	0.912568	1.33e-06
Crtap	0.912565	2.63e-05
BC031181	0.912229	8.36e-05
1700099I09Rik	0.912089	0.00631
Stxbp1	0.911583	6.18e-05
Mir1195	0.911324	4.56e-06
Prdx1	0.909419	8.37e-05
Aplnr	0.909192	0.00155
Brd2	0.909189	1.92e-06
Ap1b1	0.909083	1.23e-05
Nxpe5	0.908982	4.43e-05
2210414B05Rik	0.908982	0.00235
Irf2	0.907562	3.84e-06
2200002D01Rik	0.905234	0.000952
Trim43c	0.905185	0.000179
Dvl2	0.904852	8.83e-05
Zmiz1os1	0.904802	0.000408
B630005N14Rik	0.904393	2.12e-05
Gsap	0.904223	4.64e-05
Gm10091	0.903632	2.03e-05
Arhgef12	0.902813	6.98e-05
Gnpda1	0.902579	0.00113
Gm20236	0.901945	1.12e-05
Ehd4	0.901593	3.15e-06
Wdr44	0.901427	0.000646
Tmeff1	0.900988	0.000349
Jak2	0.900512	3.31e-06
Pde3b	0.900214	1.56e-05
Rec114	0.900136	0.000171
Txk	0.899316	0.000167
Cdc42ep4	0.898811	3.38e-05
Kdm3a	0.898109	5.91e-06
4930533B01Rik	0.895827	0.00541
Cd9	0.894956	4.75e-06
Arf4	0.893281	1.8e-06
Slc8a1	0.891957	8.52e-06
Zfand3	0.891679	1.8e-06
Dgkz	0.891615	1.43e-05
Mapk8ip3	0.889301	6.58e-05
Mfsd12	0.888455	0.000272
Flnb	0.888231	1.04e-05
Lxn	0.887754	1.13e-05
Atp1b3	0.887669	5.91e-06
Slc46a3	0.887534	2.45e-05
Plxnb2	0.887363	1.58e-05
Slc39a12	0.885809	0.0019
Slco3a1	0.88531	8.7e-06
B430306N03Rik	0.88395	1.05e-05
Arl8a	0.882652	9.49e-06
Bcl2a1c	0.882048	0.00477
F3	0.881558	2.55e-05
3110002H16Rik	0.880545	2.76e-05
Alkbh7	0.879995	0.000439
Tcirg1	0.879827	3.72e-06
Tm2d1	0.879538	6.64e-05
Rel	0.879103	2.58e-06
LOC102634561	0.879012	0.000235
Slc12a7	0.878964	0.000622
Cln3	0.878512	2.59e-06
Plod2	0.878116	0.000384
Cd109	0.877821	0.000581
Csf2rb2	0.877382	1.18e-05
Pcgf5	0.87528	0.000112
Mir17	0.874569	0.000118
Gm19897	0.874213	0.000114
Mllt6	0.873944	1.42e-05
Mocs2	0.873735	2.62e-05
Nab1	0.873453	5.33e-05
Gpr137b-ps	0.873156	0.000614
Snapc1	0.872921	2.53e-05
Plekhm1	0.871908	1.03e-05
Chd7	0.871599	2.56e-06
Cd48	0.871267	1.38e-05
Eng	0.87093	0.00329
Oas1h	0.870307	0.00488
Slc25a43	0.869919	7.16e-05
Fbxo30	0.869911	0.002
Tbc1d23	0.86946	6.24e-06
Eif2ak2	0.868072	0.00108
F9	0.867619	0.000202
Acvrl1	0.867551	0.000158
Atp2b1	0.867401	4.92e-06
Lilra5	0.867396	1.81e-05
Htatip2	0.867057	1.5e-05
Usp6nl	0.866832	4.15e-06
Trak1	0.866093	2.32e-05
Trim8	0.865666	1.5e-05
Zfp292	0.865178	3.94e-05
Ctnnd2	0.863325	0.000183
Anapc10	0.863055	0.00222
Osbpl11	0.862579	4.64e-05
4930487H11Rik	0.86195	0.000123
Galnt6os	0.86194	0.000216
Pwwp2b	0.861337	0.000804
Piwil2	0.860957	0.000227
Irf2bpl	0.859396	2.61e-05
Fam214b	0.859339	4.75e-05
Rnu3b4	0.858045	0.000446
Ptms	0.85779	6.11e-06
Asl	0.85756	1.83e-05
Gm17359	0.85741	0.00386
Med11	0.85705	4.52e-05
Aqp9	0.856884	0.000192
Prss23os	0.856705	0.000646
Prrg4	0.85643	0.000349
Mir219a-1	0.856377	5.8e-05
Stard6	0.856347	0.00177
Furin	0.856131	1.09e-05
Cdk18	0.856102	0.000237
Gm10621	0.855961	0.00121
Rhox5	0.854777	0.000579
Tmem251	0.853739	4.04e-05
Acss1	0.853275	0.000691
Cd8b1	0.853249	0.000265
Syngr1	0.852679	3.33e-05
Nufip1	0.851418	6.24e-06
Nrp1	0.850948	3.02e-06
Nfe2l1	0.850761	2.39e-06
Pafah1b3	0.849892	0.000336
Gfpt1	0.848973	2.66e-05
4930486L24Rik	0.848736	0.000237
Hck	0.848573	1.42e-05
Myo10	0.848065	0.00151
Sowahc	0.848064	5.08e-05
Fam162a	0.847835	0.000185
Parvb	0.847183	1.08e-05
Fhdc1	0.847118	0.000256
Olfr733	0.847075	0.0183
Gm364	0.847051	0.000306
Prm1	0.845857	0.000147
Crim1	0.845615	0.0047
Mapre3	0.845286	3.12e-05
Serpinb9	0.843188	0.0139
Gm20199	0.842229	0.000101
Lyrm1	0.842009	6.46e-06
Snx30	0.840641	2.92e-06
Bax	0.840128	6.25e-06
Map3k12	0.839883	0.000304
Xylt2	0.83972	7.1e-06
Chd3	0.839061	0.00019
Arl5c	0.83902	0.000122
Olfr1396	0.838953	0.00219
Phf23	0.838176	4.91e-05
Micall1	0.836921	0.00113
Ccser2	0.836537	7.45e-05
Cd22	0.836347	0.000302
Tfip11	0.83578	5.05e-05
Mmp10	0.835102	0.000138
Pgrmc1	0.834914	0.000211
Lphn2	0.834626	0.000325
Mfsd7b	0.833693	1.01e-05
Gas5	0.833029	0.000477
Nfatc2	0.832966	2.93e-05
Nckap1	0.832946	0.000277
Slc25a28	0.832368	1.95e-05
Scamp5	0.830707	0.00011
Lag3	0.830498	0.00489
Sorbs3	0.829881	0.000392
Sppl2a	0.829382	4.85e-06
Prkx	0.829381	1.35e-05
Casc4	0.829284	0.000492
Ltbp1	0.828796	8.82e-05
Cd151	0.828416	0.0001
Mlkl	0.827852	2.25e-05
5330426P16Rik	0.827112	0.00114
Dapk1	0.826953	0.000233
Misp	0.826811	0.0032
Nfib	0.826617	3.71e-05
St18	0.826518	0.000638
B230325K18Rik	0.826338	0.00302
Sftpa1	0.825962	0.00049
Rab5a	0.825714	0.000321
Tspan31	0.825493	2.13e-05
Casp8	0.825465	3.09e-06
Cep170	0.825022	2.88e-05
Selm	0.825008	8.39e-06
Gnb4	0.824815	0.000801
Arap1	0.824461	2.64e-05
AW549877	0.824064	3.49e-05
Pcyt1a	0.823586	0.000141
Fyb	0.823436	4.21e-06
Pianp	0.822861	0.0138
Eepd1	0.822514	4.02e-05
Fbxo11	0.822172	5.47e-06
Zdhhc14	0.822104	3.76e-05
Usb1	0.821368	0.000165
Sgms1	0.821367	4.67e-05
Gas8	0.820815	6.91e-05
Ccdc23	0.820786	1.24e-05
Kif1b	0.82072	6.58e-05
Gimap8	0.820515	0.00566
Hook2	0.820279	0.00434
Trim34a	0.819553	0.000148
Plekha2	0.819311	5.88e-06
Pla2g16	0.81912	0.000113
Capn2	0.818686	1.59e-05
Picalm	0.818597	6e-06
Snx12	0.817765	0.000115
5430437J10Rik	0.816432	0.000523
Hspa8	0.816013	4.31e-06
Slc45a4	0.814981	4.55e-05
Tldc2	0.814639	9.05e-05
Dgke	0.814102	0.00755
Ankfy1	0.814035	2.24e-05
Gls	0.813834	3.31e-05
Ston2	0.813352	0.00107
Pdk1	0.813233	1.27e-05
Arfgap3	0.812964	0.00199
Mybpc3	0.812793	0.00239
Ak4	0.81272	0.00137
Sft2d1	0.811827	0.00029
Chmp1b	0.811531	7.65e-06
Ccdc59	0.811486	0.000625
Bahd1	0.810943	0.000323
Ppp1r18os	0.810677	7.11e-05
Atp6v1f	0.809521	4.78e-05
Prss46	0.809438	0.00246
B430305J03Rik	0.809079	8.31e-05
Prph	0.809076	0.00134
Phf13	0.808433	0.00025
Gm9817	0.808266	5.13e-05
Srrd	0.807939	5.13e-05
Camk2d	0.807902	3.81e-05
Tlk2	0.807268	1.8e-05
Nptn	0.807175	3.67e-06
Nfe2l2	0.807091	8.63e-06
Slfn1	0.80698	4.31e-06
Cdh1	0.805965	0.00121
2900060B14Rik	0.805226	0.000231
Lgals9	0.804403	1.08e-05
Idua	0.803285	7.06e-05
Chst1	0.803249	0.000721
D5Ertd579e	0.803023	0.000124
Zfp677	0.802896	0.00523
Chmp4b	0.802661	5.88e-05
Fstl1	0.802653	0.000205
Nus1	0.80151	0.000142
Plbd2	0.801285	0.000149
Ranbp2	0.80054	4.9e-05
Tnfsf4	0.800403	0.00739
Synj1	0.800054	1.66e-05
Tusc2	0.799466	5.59e-05
Enc1	0.798605	0.00192
Slc9a3r1	0.797124	1.37e-05
Apool	0.796112	0.000511
Fam50a	0.795779	5.05e-06
Ifi27l2a	0.795703	5.25e-05
Specc1l	0.79483	1.42e-05
Crybb1	0.79474	7.16e-05
Agfg1	0.794591	8.07e-06
Mex3d	0.794392	0.00145
Tgfbr1	0.794377	3.78e-05
Kif1a	0.794153	8.78e-05
Efnb2	0.793202	0.00338
Dkk2	0.793058	0.00243
Mgrn1	0.79262	4.35e-06
Tceb1	0.790966	0.00135
Cox6a2	0.790928	0.0138
Jmjd1c	0.790859	1.99e-05
Zfyve16	0.790091	4.94e-05
Gbp11	0.789614	0.019
Jade3	0.789277	0.000492
Mir3109	0.788932	0.000151
Olfr1494	0.788561	0.0112
Vezt	0.788533	0.000561
Arhgef10l	0.787812	0.00056
Prrx1	0.787016	0.00562
4833419F23Rik	0.786907	0.00168
Lrig1	0.785914	0.000312
Ctss	0.785427	5.74e-06
BC028528	0.783651	5.59e-05
Rps17	0.783352	0.00143
0610043K17Rik	0.782148	0.0032
Rragc	0.781924	0.000171
Adamtsl5	0.781759	0.00147
Ppm1k	0.781515	3.76e-05
Pecam1	0.780575	0.000217
Mir344d-2	0.779316	0.000964
Ddhd1	0.779133	5.95e-06
Cd300lf	0.779008	0.000274
Tob2	0.778611	0.000211
Gm4832	0.778475	0.00212
C2	0.778396	0.000339
Gcnt2	0.778138	1.19e-05
Scyl2	0.777442	7.77e-06
1700058P15Rik	0.775416	0.000264
Gm16892	0.774592	8.08e-05
Asah2	0.774278	0.000625
Chst14	0.773921	0.000477
Unc93a	0.773717	0.00228
Tnfrsf9	0.773571	0.000549
D17Wsu92e	0.773497	1.22e-05
Adam17	0.772229	1.56e-05
Adar	0.771516	2.83e-05
9430097D07Rik	0.771431	0.000686
Mgat5	0.770068	1.23e-05
Zfp583	0.769678	0.00217
Ptger4	0.769552	0.000555
Smad3	0.769263	0.00019
Alkbh5	0.769059	0.0003
Tnfrsf1b	0.769026	1.59e-05
Wbp5	0.768296	0.000176
Sh3glb1	0.768045	5.83e-06
Epas1	0.767915	0.00213
C5ar2	0.767709	4.14e-05
Gm8995	0.766754	7.72e-05
Stx12	0.766566	0.00198
Trp53cor1	0.766492	0.000625
Snap29	0.765716	6.07e-05
Fgfr1	0.764606	0.00221
Gm20337	0.764559	0.00368
Cep170b	0.763857	3.38e-05
Med29	0.76345	0.000221
Dnmt3aos	0.763281	0.00181
Snx18	0.7628	4.47e-06
BC021767	0.762558	0.0161
Trim6	0.762512	0.00117
Ywhag	0.761667	0.000353
Fbxo39	0.761321	0.00152
Batf3	0.761128	0.00453
Rnf31	0.76106	6.7e-05
Ccl9	0.760511	6.07e-06
Slc15a2	0.759507	0.000612
Dennd6b	0.758993	0.00102
Fbxo32	0.758533	0.000928
Eno2	0.758311	0.000595
Fam219a	0.758021	0.000287
Simc1	0.757714	0.000688
Rab22a	0.757423	0.00168
Gm10104	0.757259	0.00442
4931406P16Rik	0.757158	8.49e-05
Glmp	0.755399	4.23e-05
Aida	0.755397	8.68e-05
Tubg2	0.755242	0.0422
Tex14	0.755202	6.74e-06
Zfp36l2	0.754343	1.22e-05
Efemp2	0.753732	0.00497
Srgn	0.753724	8.58e-05
Ptprn	0.753592	0.00275
Ppme1	0.753362	0.000421
Fam188a	0.753352	4.32e-05
Senp5	0.753092	0.000234
Gm12689	0.752161	0.000312
Pepd	0.751741	1.88e-05
Gm5936	0.75145	0.00882
Olfr9	0.750606	2.38e-05
Gm10941	0.750325	0.0176
Hmga2-ps1	0.750234	3.81e-05
Gm807	0.749458	0.000284
Gjb2	0.748133	0.000447
Adam30	0.74763	0.000624
Mir29a	0.747404	0.00129
Serinc1	0.746607	4.82e-05
Lrrc42	0.746351	0.00249
Rngtt	0.746314	1.72e-05
Gpx8	0.74613	0.0066
Cped1	0.746076	0.000545
Tep1	0.745863	3.04e-05
Fas	0.74486	0.000404
Luzp1	0.744629	0.000225
Gm19345	0.742718	0.00239
Ctsc	0.74203	1.39e-05
Atf4	0.741836	1.74e-05
Ppp4r2	0.741628	1.06e-05
Hnrnph2	0.741557	0.00036
Bambi	0.740836	0.000584
Tra2a	0.739958	5.79e-05
Abi1	0.739917	3.73e-05
Ubb	0.739785	0.00113
Tpm4	0.739351	0.00012
Tmem37	0.739126	0.000226
Rptoros	0.738315	0.00139
Rsrp1	0.738305	1.1e-05
4833418N02Rik	0.738115	4.67e-05
Cttn	0.736851	0.00114
Cd4	0.735795	0.000368
Irf9	0.735309	0.000148
Rsph9	0.735211	0.00108
Slc30a4	0.734788	4.94e-05
Pla2g15	0.734658	1.55e-05
Gm10872	0.734222	0.00256
Gclm	0.73401	2.45e-05
Dpy19l3	0.734005	0.000901
Sh3bgrl2	0.733969	0.00436
Arl4d	0.733882	0.00954
Gna12	0.7338	0.000841
Mir483	0.733638	0.00257
Fam198b	0.733021	0.00492
Lmo7	0.732211	0.00525
Tatdn2	0.731824	0.000291
Disp1	0.73158	0.000984
Apoe	0.731382	1.06e-05
Trim72	0.729957	2.66e-05
Arhgap5	0.729561	0.00114
Sh3pxd2a	0.728488	2.7e-05
Itgam	0.728173	2.59e-05
Npc2	0.727856	2.44e-05
Fam105a	0.727708	5.63e-05
Sema7a	0.727631	0.000989
BC106175	0.72723	0.0069
Itk	0.726988	0.000501
Snx1	0.726606	7.47e-06
Lipn	0.725753	0.000252
Tax1bp1	0.725162	8.14e-06
Emc9	0.724355	0.00129
Cryba1	0.724291	0.000902
Slc15a4	0.723585	0.000192
Ubash3b	0.722879	6.97e-05
AI413582	0.722691	0.000316
Lemd2	0.722403	0.00127
Vav3	0.721813	9.43e-06
Fbxo6	0.721082	1.08e-05
Cyb5a	0.720882	0.000291
Grasp	0.720565	0.00179
Cd96	0.718751	0.00069
4930599N23Rik	0.71835	0.00263
Cxcl15	0.717283	0.000405
Ctnnd1	0.717025	0.000759
Rbbp6	0.716215	4.94e-05
March5	0.71618	3.79e-05
Tbxas1	0.716128	0.000183
Ttc39c	0.715443	1.92e-05
Bloc1s6os	0.715264	0.00325
Polb	0.714661	0.000383
Tle4	0.714509	0.000651
Mif4gd	0.713487	0.00017
Vgf	0.71305	0.00565
Myd88	0.712087	2.11e-05
Bbs10	0.710786	0.00432
Slc7a15	0.710529	0.000213
Cd53	0.709899	1.08e-05
4930432J09Rik	0.709802	0.00344
Gm16445	0.709519	0.00169
Hdc	0.709505	0.000396
Pcolce2	0.709189	0.000426
Jag2	0.708994	0.00199
4931428F04Rik	0.708626	0.000835
Sat1	0.708158	5.3e-05
4933407I18Rik	0.707931	0.00415
BC005537	0.707535	1.97e-05
Arl4a	0.707475	0.000139
Cdk17	0.707235	5.13e-05
4933432I03Rik	0.70704	0.000482
Nes	0.706674	0.000142
Lsm10	0.706478	0.00277
Rtn2	0.706422	0.000859
A730011C13Rik	0.706412	0.00202
Trav9d-3	0.706307	0.00158
Scgb1b20	0.706137	0.000219
Rnf13	0.705227	9.99e-05
Fbxw7	0.705074	0.000194
Sfmbt1	0.704959	1.83e-05
Fads3	0.704474	0.00943
Tsc22d3	0.703283	0.000408
1700011E24Rik	0.703247	0.000536
Dip2a	0.703104	0.000443
Psen2	0.702777	7.89e-05
Ggct	0.70266	0.0001
Ccdc71l	0.702056	0.000193
Mir3088	0.701524	0.000734
Lrrc3	0.700827	0.00116
Insig1	0.700669	0.000505
Bmp1	0.700371	0.00404
Nmnat1	0.700363	0.0204
Snord83b	0.700052	0.00968
Samd8	0.700044	3.31e-05
Arih2	0.699947	0.000116
Tdgf1	0.699737	0.000379
5031414D18Rik	0.69921	0.000106
Slfn5os	0.698438	0.0188
Mef2d	0.698281	4.93e-05
Ccdc109b	0.697953	1.52e-05
Stac2	0.697749	0.000666
Gm7710	0.697269	0.00298
4930444E06Rik	0.696895	0.000525
Tcp11l1	0.696742	0.000125
Atxn1	0.695008	0.00902
Sec24d	0.694863	5.08e-05
Lincpint	0.694766	0.0132
Zcchc14	0.694706	3.72e-05
Snx3	0.694702	5.93e-05
Ints6	0.694221	0.000145
Tnfaip1	0.694036	0.00588
Gm15127	0.693474	0.0105
Gpr85	0.693178	0.00124
Ghitm	0.692738	3.05e-05
Depdc7	0.692021	0.00824
Gm19451	0.691803	0.000235
Tmem198b	0.691191	8.35e-05
Chpt1	0.691139	0.000305
Met	0.690851	3.42e-05
Atp6v1d	0.690651	5.99e-05
Pi4k2b	0.690028	7.47e-05
Gpatch3	0.689633	0.00195
Rmrp	0.688681	0.0397
Gpr55	0.688638	6.8e-05
2510009E07Rik	0.688149	0.000789
Crlf2	0.688135	0.00039
Rtfdc1	0.687919	6.1e-05
Map2k3	0.687674	7.06e-05
Il13ra1	0.686831	2.41e-05
Nisch	0.686719	2.41e-05
Acot13	0.686386	9.97e-05
Piezo1	0.686354	2.05e-05
Rtn4	0.686313	2.96e-05
Mir1970	0.686198	0.0155
Slco2a1	0.685832	0.000258
Mink1	0.685669	0.000494
Decr2	0.6847	0.000998
Grn	0.684114	4.76e-05
Syap1	0.683889	7.34e-05
Krt18	0.683703	0.000679
Tnp2	0.68311	0.0438
Tfe3	0.683079	5.28e-05
Atg4c	0.682536	8.74e-05
Mpp1	0.68246	1.56e-05
Kctd6	0.682029	0.00308
Pdgfc	0.68171	0.000215
Lasp1	0.681033	3.46e-05
Msantd4	0.680942	0.00025
Ndfip1	0.680759	3.66e-05
Nedd4l	0.680274	0.000924
Rptor	0.680116	0.000281
Zc3h12d	0.67995	0.000451
A730098P11Rik	0.679281	0.00195
Pik3c2a	0.67889	8.57e-05
Nr3c1	0.678758	1.77e-05
Praf2	0.678668	6.3e-05
Parp4	0.678459	9.48e-05
Kcnn3	0.678399	0.00715
Gm17455	0.678299	0.0252
Tmem128	0.677976	0.00169
Slc26a2	0.677549	0.000471
Flnc	0.676749	0.000834
Dcxr	0.676413	0.00287
Atg13	0.676209	0.000134
Nbeal1	0.676205	0.000732
Parva	0.675603	0.000173
Ensa	0.674716	7.72e-05
Armcx3	0.673919	0.00046
Afg3l2	0.673326	4.76e-05
Slc39a10	0.672767	0.000246
Pvrl2	0.672481	0.0186
Tet2	0.672335	2.63e-05
Atp6v0a1	0.670963	0.001
Tigd2	0.67094	0.00113
Fhad1	0.670714	0.00208
Clu	0.67029	0.00126
Sh2d2a	0.670161	0.000416
Gm19412	0.669199	0.00217
Gpm6a	0.669077	0.000812
Arl13b	0.668712	0.000446
Igsf8	0.668379	0.000734
Spin2-ps1	0.668241	0.0163
Ptdss2	0.668095	0.0232
Slc26a11	0.667348	0.00113
AI427809	0.666834	0.000431
Mcoln1	0.666456	5.88e-05
Serpinc1	0.666242	0.0121
Zcchc6	0.666015	2.4e-05
Akr1a1	0.665847	6.44e-05
A030001D20Rik	0.6648	0.00296
Kcnk6	0.664753	0.000116
Rhou	0.664685	0.000217
Stard3nl	0.664579	5.07e-05
Nexn	0.664336	0.000874
Ggn	0.664289	0.000781
Gpr157	0.663988	0.000396
Pramef8	0.663967	4.62e-05
Enox2	0.663935	0.000113
Gm13157	0.663918	0.00607
Letm2	0.663393	0.00923
Mdk	0.663253	0.00262
Lamtor3	0.662513	2.43e-05
Jmjd6	0.662097	0.000161
Hspb7	0.662055	0.000336
Rab3gap2	0.661802	4.91e-05
Hap1	0.661543	0.0151
Tmprss2	0.661144	0.00436
Sulf1	0.660996	0.000227
Upk3b	0.660596	0.000328
Gtpbp8	0.660311	5.38e-05
Vtcn1	0.659885	5.99e-05
Zfp281	0.659329	0.000321
Rab2b	0.659203	0.00559
Tmem159	0.658452	0.00888
Sgta	0.658289	0.001
Olfr1014	0.658162	0.0009
Gm9047	0.658058	0.0175
1700094D03Rik	0.657832	0.0163
Gm4285	0.657478	0.00653
Sh3bgrl	0.657329	6.31e-05
Wdtc1	0.657241	3.21e-05
Angpt2	0.657241	0.00257
Ptrh1	0.657066	0.0219
Creg2	0.656845	0.00187
Trcg1	0.656278	0.0105
Ggta1	0.656197	0.000225
Tapbpl	0.65607	0.000245
Atp6v0c	0.656001	2.26e-05
Zdhhc18	0.655513	0.000111
Hspb8	0.654985	0.00048
Gm20740	0.654942	0.0031
Ltbp3	0.654262	0.036
Dppa4	0.653979	0.0237
Tmed5	0.652434	0.00011
Gm19510	0.652058	0.00581
Anxa5	0.651743	9e-05
Prrt1	0.650621	0.00457
Raph1	0.650537	0.000263
Olfr222	0.649397	0.00153
Cd63	0.649303	0.00012
Sbno2	0.64901	6.48e-05
Dag1	0.648993	0.00404
Neu1	0.648987	0.000134
Szrd1	0.648548	0.00177
Ralgapa2	0.647825	0.00216
Trmt61b	0.647326	8.59e-05
Lat	0.64705	0.0221
Megf8	0.645652	0.000818
Psd	0.645345	0.000268
Gm7008	0.64524	0.00151
Zfp467	0.645034	0.000751
Siglech	0.64476	0.015
Cnnm2	0.643242	0.00176
2310043M15Rik	0.643065	0.000115
Map7d1	0.642662	2.55e-05
Gm3470	0.642178	0.00382
Lef1	0.641697	0.00168
Inpp5j	0.640969	6e-05
Calcrl	0.640822	0.000195
Trav7d-4	0.640339	0.00229
Cass4	0.640195	0.0189
Ttc1	0.638595	8.98e-05
Ehd2	0.637848	0.000559
Cerk	0.637592	0.00439
Gm13999	0.637117	0.0268
Zfp429	0.636354	0.0281
Cd59b	0.6363	0.00766
Nup98	0.635723	0.000161
Bcl2l2	0.635642	0.00174
Rxra	0.635396	3.79e-05
Smg1	0.635227	2.84e-05
Arhgap22	0.635144	0.000457
Podn	0.634492	0.000694
Dnajb1	0.63384	0.000286
Fam84b	0.633627	0.00756
Fbxl22	0.633087	0.000147
Gpr133	0.632988	0.014
Shisa5	0.632515	3.21e-05
Angptl7	0.632244	0.00974
Hn1	0.631673	9.46e-05
Il22ra1	0.630833	0.00663
Aga	0.630825	0.00117
Ppp1r9b	0.630799	0.000535
F2r	0.63026	0.0112
Secisbp2l	0.629983	4.45e-05
Lysmd3	0.629838	0.000374
C130040N14Rik	0.62976	0.00468
March9	0.629391	0.0113
Fbxo28	0.628203	0.000177
Dennd1c	0.627963	0.00208
6430531B16Rik	0.627386	5.11e-05
Ddt	0.627374	0.00146
Lrch1	0.627219	0.000156
Zc2hc1a	0.627125	0.00097
Sesn3	0.627078	0.00564
Pcdhb8	0.626996	0.0309
Rpph1	0.626645	0.000151
Crk	0.62635	2.55e-05
Slc25a37	0.62598	0.000106
Serac1	0.625026	0.00314
Ttll1	0.624888	0.00223
Eif5b	0.624878	7.81e-05
Pon3	0.624563	0.004
Cep95	0.623198	0.00602
4930506M07Rik	0.622906	6.07e-05
Tead4	0.622602	0.00078
4931406H21Rik	0.621422	0.00408
Epha2	0.621321	0.000549
Tmem168	0.6212	0.00014
Rab34	0.621154	0.00311
Atox1	0.621047	0.000461
Tinf2	0.620993	0.000817
Plxnd1	0.620835	2e-05
Klf16	0.620681	0.0225
Pik3cb	0.620549	5.54e-05
Tnni2	0.620344	0.00822
Rap1b	0.618585	1.69e-05
Senp2	0.61837	9.28e-05
Chm	0.617807	0.000748
Lap3	0.617751	0.00477
Mien1	0.61771	0.000135
Gm13251	0.617658	0.0267
Mknk2	0.617283	0.0025
Atp9b	0.617247	0.000721
Gpr107	0.617086	0.00161
Plcl2	0.61692	0.000821
Zswim8	0.616904	0.000228
Wt1	0.61667	0.000691
Wdr55	0.616648	0.00594
Zfpm1	0.616461	0.000217
Slmo1	0.616071	0.0018
Tmem41b	0.615575	0.000164
Sparcl1	0.615572	0.000193
Msmo1	0.614493	0.000329
Trpv2	0.6144	0.000266
Cenpb	0.613779	0.00398
Eif1-ps3	0.613736	0.0118
Map2k1	0.613227	8.81e-05
Casp3	0.612789	0.00832
Gm12474	0.61269	0.005
9030624J02Rik	0.612667	3.12e-05
Pcp4l1	0.612453	0.00387
1600014C23Rik	0.612431	0.00069
Txlnb	0.61238	0.000665
Fnip1	0.612354	0.000222
Bcl2	0.611534	0.000271
Gm20219	0.610921	0.00342
Daam1	0.610602	0.00069
Atp6ap1	0.610366	0.000189
Snx13	0.610309	5.65e-05
Hmgcr	0.609301	0.000894
Pdgfra	0.608914	0.00696
9930021J03Rik	0.608883	0.00547
Zscan2	0.608864	0.0261
Kctd21	0.608798	0.0262
Clec7a	0.608532	0.000528
Slc34a2	0.607969	0.00701
Col4a1	0.607946	0.000985
Gcgr	0.60783	0.000838
Itgb1	0.607768	0.00148
Pmepa1	0.607732	0.00253
Hrh2	0.607326	0.000461
Mif	0.606612	6.25e-05
Fam83c	0.606255	0.00215
Smurf1	0.605873	0.00374
Rps11-ps1	0.605274	0.0116
Hps4	0.605231	0.0034
Ppnr	0.60466	0.000206
Mesdc1	0.604313	0.000187
Psmb6	0.603509	8.16e-05
Ldlr	0.603406	0.000231
Fignl2	0.603301	0.000471
Rpp25	0.603186	0.00478
Cox17	0.603075	0.000168
Parvaos	0.603068	0.00488
Mrpl52	0.602416	0.00173
Lamp3	0.602346	0.00459
C78197	0.602079	0.025
Stamos	0.601622	0.000838
Tsga10	0.601412	0.000714
Dbp	0.601379	0.00193
Gm10555	0.601368	0.002
Ppp2r2a	0.600757	0.000481
Zfat	0.600617	0.000484
Fbxw11	0.600465	0.000314
Rheb	0.599874	0.000153
Pmvk	0.599607	0.000171
Fbxo33	0.599498	0.00243
Wwp2	0.599093	0.000193
Trav6-3	0.598939	0.0053
Tnip1	0.598614	0.00206
Ackr3	0.598326	0.00616
Mepce	0.597926	0.000321
Tubb4a	0.597309	0.00124
Setbp1	0.597269	0.0384
Rhoq	0.59689	0.000428
Zfp90	0.59641	0.000333
Gm6548	0.596247	0.000989
1700003F12Rik	0.596178	0.00722
Crip2	0.59552	0.00207
Rbms1	0.595487	5.55e-05
Med15	0.595375	0.00044
Cycs	0.595303	0.00557
I730030J21Rik	0.594819	0.00248
Arl8b	0.593936	0.000226
Hk3	0.593382	0.000191
Clk4	0.593381	0.000804
Amn	0.59302	0.00728
Nagk	0.592751	0.000781
Cnot4	0.592618	0.000771
Rnf121	0.592353	0.000631
0610042G04Rik	0.591414	0.00171
Gm10499	0.591033	0.00688
Nkain1	0.590584	0.00266
Hid1	0.590334	0.00483
Spata31d1d	0.589981	0.00166
1700003L19Rik	0.589694	0.000978
Cdc42se2	0.589312	0.000177
Ctrl	0.58926	0.00268
E430025E21Rik	0.589169	0.000347
Ldha	0.588911	0.00147
Cln5	0.588765	6.16e-05
Wdr81	0.588321	0.000132
Snap23	0.58818	9.39e-05
Trim47	0.588138	0.0148
Vps41	0.587944	0.000202
Zmynd10	0.587661	0.0245
Trav14d-3-dv8	0.586819	0.000105
Anxa8	0.58673	0.00288
Tgfbi	0.586143	0.000219
D330045A20Rik	0.58575	0.00303
Apoc2	0.585489	0.000236
Trim14	0.585258	0.000381
1700022I11Rik	0.585249	0.00416
Cipc	0.585029	0.000153
Phlda3	0.584649	0.00478
Tmem218	0.583577	0.00244
Cyb5r3	0.583301	9.28e-05
Ppp1r3b	0.583205	0.00359
Rreb1	0.583068	0.000175
Fam53c	0.582637	9.47e-05
4921511I17Rik	0.582526	0.0217
Man1a	0.581634	0.000678
Crtc3	0.581477	0.000387
Riok3	0.581375	3.15e-05
Dhx40	0.581203	9.68e-05
A230046K03Rik	0.581087	0.000201
5730508B09Rik	0.580769	0.00137
Ptrf	0.580284	0.00182
Zfp131	0.580148	0.000117
Cml2	0.579841	0.0305
Nudt9	0.579796	0.000528
Zfp655	0.579714	0.00255
Mapk9	0.579061	0.00363
Adra1a	0.578945	0.00114
Rgmb	0.578576	0.00192
Gm15413	0.578368	0.0113
Sphk2	0.577867	0.000208
Slc1a2	0.577684	0.000553
Srp54c	0.577532	0.00113
Ppm1h	0.577184	0.000299
Lgals3	0.57715	4.54e-05
Slc39a6	0.575597	0.000387
B3gnt6	0.57556	0.00161
Zdhhc1	0.575386	6.91e-05
Apcdd1	0.575385	0.000481
Grb2	0.575054	0.00194
Tpd52	0.574927	0.000608
Med10	0.574645	0.00258
Snord49b	0.574548	0.00931
Cd248	0.574491	0.00645
Olfr1372-ps1	0.573675	0.0301
Il3ra	0.573526	0.0156
Gnptg	0.573446	0.0046
Itm2c	0.572221	0.00245
Bmp2k	0.571961	0.000159
Rab8b	0.57183	5.08e-05
Il2ra	0.571579	0.00663
Rhoj	0.571168	0.0158
Rsrc2	0.570889	7.95e-05
Wdfy3	0.570216	0.000137
B4galt2	0.570042	0.00449
Slc6a4	0.569631	0.00811
Chmp5	0.569485	8.92e-05
Apol8	0.56907	0.00829
Rab5c	0.569064	9.28e-05
Gale	0.569	0.000462
Ptprj	0.568981	0.000113
Stx11	0.568874	0.0176
Cd28	0.568695	0.00957
Phf1	0.568398	0.00155
Fkbp10	0.56835	0.0026
Rabgap1	0.5675	0.00117
Gm10657	0.566808	0.00134
Gm5129	0.566706	0.026
Rab43	0.566274	0.00181
Ggcx	0.566076	0.000251
Kif13b	0.565812	0.00141
Wfdc17	0.565024	0.00142
Inpp5d	0.564473	0.000236
B230217C12Rik	0.564173	0.00125
Wwp1	0.564163	0.000311
Usp38	0.564071	0.000594
Ptrh2	0.563735	0.0364
Gm4758	0.563718	0.0161
Zmym6	0.563683	0.00243
Ykt6	0.563492	0.00164
Slc35e3	0.563178	0.00286
Gnl1	0.562956	0.000402
Mon2	0.562565	0.000213
Clic5	0.56247	0.00934
Sirt6	0.562361	0.00491
Nt5c2	0.562273	0.000233
Chrna9	0.561945	0.00358
Tubb2b	0.561937	0.00152
Dnajb13	0.561661	0.00469
Sftpb	0.561068	0.00108
5330439A09Rik	0.560919	0.0092
Fgd4	0.560711	0.000458
Atg12	0.560481	0.000409
Atn1	0.560258	0.0054
Psd4	0.56009	0.000538
Rap2c	0.559758	7.83e-05
Gramd1b	0.559429	0.000385
Akirin1	0.55931	0.00929
Prpf39	0.559234	0.00067
Trim12a	0.558894	0.0013
Lrch3	0.558876	0.000389
Krt14	0.558818	0.00456
Rnf215	0.558601	0.00126
Itga6	0.558404	0.00119
Paox	0.55817	0.0012
[truncated: 5,453 more rows]

## Sheet: Table S1 Legend
Table S1. Differentially expressed genes in MAMPCs. (A) List of genes which expressions were significantly higher (logFC > 2.0, adj P value < 0.01) in MAM progenitor cell (MAMPC) than classical monocyte (C-MO). Red: macrophage receptors, Green: CSF1R medi
